# Supplementary material for: Assessment of a portable UV–Vis spectrophotometer's performance in remote areas: Stream water DOC, Fe content and spectral data
Source: Data Brief. 2021 Jan 13;35:106747. doi: 10.1016/j.dib.2021.106747 (PMC7841307; doi:10.1016/j.dib.2021.106747)
Supplement: Supplementary file 1 [file mmc1.xls]

## Sheet: Comprasion of Absorbance
Date	WaveLength	Absorbance_S::CAN	Absorbance_UV1800	Ratio
2018-10-01	220	53.0679	0.304	174.566
2018-10-01	221	52.5185	0.301	174.48
2018-10-01	222	51.9692	0.297	174.98
2018-10-01	223	51.4272	0.294	174.922
2018-10-01	224	50.8926	0.291	174.889
2018-10-01	225	50.358	0.289	174.249
2018-10-01	226	49.9089	0.286	174.506
2018-10-01	227	49.4598	0.282	175.389
2018-10-01	228	49.0114	0.279	175.668
2018-10-01	229	48.5637	0.276	175.956
2018-10-01	230	48.1161	0.274	175.606
2018-10-01	231	47.5262	0.271	175.374
2018-10-01	232	46.9364	0.268	175.136
2018-10-01	233	46.3022	0.266	174.068
2018-10-01	234	45.6235	0.263	173.473
2018-10-01	235	44.9448	0.26	172.865
2018-10-01	236	44.3306	0.257	172.493
2018-10-01	237	43.7165	0.255	171.437
2018-10-01	238	43.1505	0.252	171.232
2018-10-01	239	42.6327	0.25	170.531
2018-10-01	240	42.1149	0.247	170.506
2018-10-01	241	41.6723	0.245	170.091
2018-10-01	242	41.2297	0.243	169.67
2018-10-01	243	40.8013	0.241	169.3
2018-10-01	244	40.3869	0.239	168.983
2018-10-01	245	39.9726	0.238	167.952
2018-10-01	246	39.5818	0.236	167.72
2018-10-01	247	39.1911	0.234	167.483
2018-10-01	248	38.806	0.233	166.55
2018-10-01	249	38.4268	0.231	166.35
2018-10-01	250	38.0475	0.229	166.146
2018-10-01	251	37.6728	0.227	165.96
2018-10-01	252	37.2981	0.226	165.036
2018-10-01	253	36.9373	0.224	164.899
2018-10-01	254	36.5903	0.223	164.082
2018-10-01	255	36.2434	0.221	163.997
2018-10-01	256	35.9752	0.22	163.524
2018-10-01	257	35.7071	0.219	163.046
2018-10-01	258	35.4695	0.218	162.704
2018-10-01	259	35.2623	0.216	163.251
2018-10-01	260	35.0552	0.214	163.809
2018-10-01	261	34.798	0.213	163.371
2018-10-01	262	34.5407	0.211	163.7
2018-10-01	263	34.2584	0.21	163.135
2018-10-01	264	33.951	0.209	162.445
2018-10-01	265	33.6436	0.207	162.53
2018-10-01	266	33.3486	0.206	161.887
2018-10-01	267	33.0536	0.204	162.028
2018-10-01	268	32.7609	0.203	161.384
2018-10-01	269	32.4705	0.201	161.545
2018-10-01	270	32.18	0.2	160.9
2018-10-01	271	31.8838	0.198	161.029
2018-10-01	272	31.5875	0.197	160.343
2018-10-01	273	31.2868	0.195	160.445
2018-10-01	274	30.9814	0.194	159.698
2018-10-01	275	30.6761	0.193	158.943
2018-10-01	276	30.3429	0.191	158.863
2018-10-01	277	30.0098	0.189	158.782
2018-10-01	278	29.6791	0.188	157.868
2018-10-01	279	29.3511	0.187	156.958
2018-10-01	280	29.0231	0.185	156.882
2018-10-01	281	28.717	0.184	156.07
2018-10-01	282	28.4108	0.182	156.104
2018-10-01	283	28.1053	0.181	155.278
2018-10-01	284	27.8004	0.179	155.31
2018-10-01	285	27.4955	0.178	154.469
2018-10-01	286	27.1855	0.176	154.463
2018-10-01	287	26.8756	0.175	153.575
2018-10-01	288	26.5663	0.173	153.562
2018-10-01	289	26.2577	0.171	153.554
2018-10-01	290	25.9492	0.17	152.642
2018-10-01	291	25.6458	0.168	152.654
2018-10-01	292	25.3425	0.167	151.751
2018-10-01	293	25.0467	0.165	151.798
2018-10-01	294	24.7585	0.164	150.966
2018-10-01	295	24.4702	0.162	151.051
2018-10-01	296	24.1894	0.161	150.245
2018-10-01	297	23.9086	0.159	150.369
2018-10-01	298	23.6256	0.158	149.529
2018-10-01	299	23.3404	0.157	148.665
2018-10-01	300	23.0552	0.156	147.79
2018-10-01	301	22.7658	0.154	147.83
2018-10-01	302	22.4765	0.153	146.905
2018-10-01	303	22.1901	0.152	145.987
2018-10-01	304	21.9065	0.15	146.043
2018-10-01	305	21.623	0.149	145.121
2018-10-01	306	21.3476	0.146	146.216
2018-10-01	307	21.0722	0.145	145.326
2018-10-01	308	20.8023	0.143	145.471
2018-10-01	309	20.5379	0.142	144.633
2018-10-01	310	20.2734	0.141	143.783
2018-10-01	311	20.0188	0.139	144.02
2018-10-01	312	19.7643	0.138	143.219
2018-10-01	313	19.509	0.136	143.449
2018-10-01	314	19.2531	0.135	142.616
2018-10-01	315	18.9973	0.134	141.771
2018-10-01	316	18.7444	0.132	142.003
2018-10-01	317	18.4916	0.131	141.157
2018-10-01	318	18.2451	0.13	140.347
2018-10-01	319	18.0049	0.128	140.663
2018-10-01	320	17.7648	0.126	140.99
2018-10-01	321	17.5339	0.125	140.271
2018-10-01	322	17.3029	0.124	139.54
2018-10-01	323	17.0766	0.122	139.972
2018-10-01	324	16.8549	0.121	139.297
2018-10-01	325	16.6332	0.119	139.775
2018-10-01	326	16.4112	0.118	139.078
2018-10-01	327	16.1892	0.116	139.562
2018-10-01	328	15.9693	0.115	138.863
2018-10-01	329	15.7513	0.113	139.392
2018-10-01	330	15.5334	0.112	138.691
2018-10-01	331	15.3355	0.11	139.413
2018-10-01	332	15.1375	0.109	138.876
2018-10-01	333	14.9404	0.107	139.63
2018-10-01	334	14.7442	0.105	140.421
2018-10-01	335	14.548	0.104	139.885
2018-10-01	336	14.3385	0.103	139.208
2018-10-01	337	14.1289	0.101	139.89
2018-10-01	338	13.9256	0.1	139.256
2018-10-01	339	13.7286	0.098	140.087
2018-10-01	340	13.5315	0.097	139.5
2018-10-01	341	13.3441	0.096	139.001
2018-10-01	342	13.1567	0.094	139.965
2018-10-01	343	12.9695	0.092	140.973
2018-10-01	344	12.7825	0.091	140.467
2018-10-01	345	12.5955	0.09	139.95
2018-10-01	346	12.4125	0.089	139.467
2018-10-01	347	12.2295	0.087	140.569
2018-10-01	348	12.0446	0.087	138.444
2018-10-01	349	11.8577	0.085	139.503
2018-10-01	350	11.6708	0.084	138.938
2018-10-01	351	11.4907	0.083	138.442
2018-10-01	352	11.3106	0.082	137.934
2018-10-01	353	11.1374	0.081	137.498
2018-10-01	354	10.9711	0.08	137.139
2018-10-01	355	10.8049	0.079	136.771
2018-10-01	356	10.6345	0.078	136.339
2018-10-01	357	10.4641	0.077	135.897
2018-10-01	358	10.2951	0.076	135.462
2018-10-01	359	10.1277	0.075	135.036
2018-10-01	360	9.96021	0.075	132.803
2018-10-01	361	9.80789	0.074	132.539
2018-10-01	362	9.65557	0.073	132.268
2018-10-01	363	9.49996	0.072	131.944
2018-10-01	364	9.34104	0.071	131.564
2018-10-01	365	9.18212	0.071	129.326
2018-10-01	366	9.02009	0.069	130.726
2018-10-01	367	8.85806	0.068	130.266
2018-10-01	368	8.70472	0.068	128.011
2018-10-01	369	8.56007	0.067	127.762
2018-10-01	370	8.41542	0.066	127.506
2018-10-01	371	8.28587	0.066	125.543
2018-10-01	372	8.15632	0.065	125.482
2018-10-01	373	8.03209	0.064	125.501
2018-10-01	374	7.91319	0.063	125.606
2018-10-01	375	7.79429	0.063	123.719
2018-10-01	376	7.67886	0.062	123.853
2018-10-01	377	7.56343	0.061	123.991
2018-10-01	378	7.44728	0.06	124.121
2018-10-01	379	7.33041	0.06	122.173
2018-10-01	380	7.21354	0.059	122.263
2018-10-01	381	7.11184	0.058	122.618
2018-10-01	382	7.01014	0.058	120.865
2018-10-01	383	6.91378	0.057	121.294
2018-10-01	384	6.82274	0.056	121.835
2018-10-01	385	6.73171	0.056	120.209
2018-10-01	386	6.63464	0.055	120.63
2018-10-01	387	6.53757	0.054	121.066
2018-10-01	388	6.44136	0.054	119.284
2018-10-01	389	6.34599	0.053	119.736
2018-10-01	390	6.25062	0.052	120.204
2018-10-01	391	6.15419	0.051	120.67
2018-10-01	392	6.05776	0.051	118.78
2018-10-01	393	5.97027	0.05	119.405
2018-10-01	394	5.89172	0.05	117.834
2018-10-01	395	5.81317	0.049	118.636
2018-10-01	396	5.7414	0.048	119.612
2018-10-01	397	5.66963	0.048	118.117
2018-10-01	398	5.59272	0.047	118.994
2018-10-01	399	5.51067	0.046	119.797
2018-10-01	400	5.42863	0.046	118.014
2018-10-01	401	5.34841	0.045	118.854
2018-10-01	402	5.26819	0.045	117.071
2018-10-01	403	5.17986	0.044	117.724
2018-10-01	404	5.08341	0.044	115.532
2018-10-01	405	4.98696	0.043	115.976
2018-10-01	406	4.88018	0.043	113.492
2018-10-01	407	4.77339	0.042	113.652
2018-10-01	408	4.67495	0.042	111.308
2018-10-01	409	4.58485	0.041	111.826
2018-10-01	410	4.49475	0.041	109.628
2018-10-01	411	4.416	0.04	110.4
2018-10-01	412	4.33725	0.04	108.431
2018-10-01	413	4.26289	0.039	109.305
2018-10-01	414	4.19292	0.039	107.511
2018-10-01	415	4.12296	0.038	108.499
2018-10-01	416	4.06713	0.038	107.03
2018-10-01	417	4.01129	0.037	108.413
2018-10-01	418	3.95107	0.037	106.786
2018-10-01	419	3.88645	0.037	105.039
2018-10-01	420	3.82183	0.036	106.162
2018-10-01	421	3.7474	0.036	104.094
2018-10-01	422	3.67297	0.035	104.942
2018-10-01	423	3.60639	0.035	103.04
2018-10-01	424	3.54767	0.035	101.362
2018-10-01	425	3.48896	0.034	102.616
2018-10-01	426	3.43011	0.034	100.886
2018-10-01	427	3.37126	0.034	99.1547
2018-10-01	428	3.31613	0.033	100.489
2018-10-01	429	3.26473	0.033	98.9313
2018-10-01	430	3.21333	0.033	97.3737
2018-10-01	431	3.17955	0.032	99.3609
2018-10-01	432	3.14577	0.032	98.3052
2018-10-01	433	3.10675	0.032	97.0859
2018-10-01	434	3.0625	0.031	98.7903
2018-10-01	435	3.01825	0.031	97.3629
2018-10-01	436	2.97775	0.031	96.0565
2018-10-01	437	2.93725	0.03	97.9083
2018-10-01	438	2.89703	0.03	96.5675
2018-10-01	439	2.85708	0.03	95.2358
2018-10-01	440	2.81712	0.029	97.1422
2018-10-01	441	2.77639	0.029	95.7376
2018-10-01	442	2.73566	0.029	94.333
2018-10-01	443	2.69483	0.028	96.244
2018-10-01	444	2.65392	0.028	94.7827
2018-10-01	445	2.613	0.028	93.3214
2018-10-01	446	2.5774	0.028	92.05
2018-10-01	447	2.5418	0.027	94.1407
2018-10-01	448	2.50612	0.027	92.8194
2018-10-01	449	2.47038	0.027	91.4954
2018-10-01	450	2.43463	0.027	90.1713
2018-10-01	451	2.39416	0.026	92.083
2018-10-01	452	2.35369	0.026	90.5266
2018-10-01	453	2.31677	0.026	89.1064
2018-10-01	454	2.28338	0.026	87.8224
2018-10-01	455	2.25	0.025	90
2018-10-01	456	2.23405	0.025	89.362
2018-10-01	457	2.2181	0.025	88.724
2018-10-01	458	2.20502	0.025	88.2007
2018-10-01	459	2.1948	0.024	91.45
2018-10-01	460	2.18458	0.024	91.0243
2018-10-01	461	2.1464	0.024	89.4333
2018-10-01	462	2.10822	0.024	87.8424
2018-10-01	463	2.06908	0.024	86.2118
2018-10-01	464	2.029	0.023	88.2174
2018-10-01	465	1.98892	0.023	86.4746
2018-10-01	466	1.9736	0.023	85.8087
2018-10-01	467	1.95828	0.023	85.1428
2018-10-01	468	1.9419	0.023	84.4304
2018-10-01	469	1.92445	0.022	87.475
2018-10-01	470	1.907	0.022	86.6818
2018-10-01	471	1.87753	0.022	85.3424
2018-10-01	472	1.84807	0.022	84.003
2018-10-01	473	1.82674	0.022	83.0337
2018-10-01	474	1.81356	0.021	86.3599
2018-10-01	475	1.80038	0.021	85.7321
2018-10-01	476	1.78573	0.021	85.0345
2018-10-01	477	1.77107	0.021	84.3369
2018-10-01	478	1.75324	0.021	83.4877
2018-10-01	479	1.73222	0.02	86.6112
2018-10-01	480	1.71121	0.02	85.5604
2018-10-01	481	1.71581	0.02	85.7904
2018-10-01	482	1.72041	0.02	86.0204
2018-10-01	483	1.72299	0.02	86.1496
2018-10-01	484	1.72356	0.02	86.1779
2018-10-01	485	1.72412	0.02	86.2062
2018-10-01	486	1.68392	0.02	84.1962
2018-10-01	487	1.64373	0.019	86.5118
2018-10-01	488	1.60221	0.019	84.3268
2018-10-01	489	1.55937	0.019	82.0724
2018-10-01	490	1.51654	0.019	79.818
2018-10-01	491	1.48971	0.019	78.4057
2018-10-01	492	1.46287	0.019	76.9934
2018-10-01	493	1.43893	0.019	75.7333
2018-10-01	494	1.41788	0.018	78.7713
2018-10-01	495	1.39683	0.018	77.6019
2018-10-01	496	1.39193	0.018	77.3296
2018-10-01	497	1.38703	0.018	77.0574
2018-10-01	498	1.38172	0.018	76.762
2018-10-01	499	1.37598	0.018	76.4435
2018-10-01	500	1.37025	0.017	80.6029
2018-10-01	501	1.35272	0.017	79.5716
2018-10-01	502	1.33518	0.017	78.5402
2018-10-01	503	1.32181	0.017	77.7534
2018-10-01	504	1.31259	0.017	77.2113
2018-10-01	505	1.30337	0.017	76.6691
2018-10-01	506	1.29878	0.017	76.3985
2018-10-01	507	1.29418	0.017	76.1279
2018-10-01	508	1.28921	0.017	75.8358
2018-10-01	509	1.28388	0.016	80.2422
2018-10-01	510	1.27854	0.016	79.9089
2018-10-01	511	1.27141	0.016	79.463
2018-10-01	512	1.26428	0.016	79.0172
2018-10-01	513	1.25133	0.016	78.2078
2018-10-01	514	1.23256	0.016	77.0349
2018-10-01	515	1.21379	0.016	75.862
2018-10-01	516	1.19857	0.015	79.905
2018-10-01	517	1.18336	0.016	73.9599
2018-10-01	518	1.17628	0.015	78.4189
2018-10-01	519	1.17735	0.015	78.49
2018-10-01	520	1.17842	0.015	78.5611
2018-10-01	521	1.16172	0.015	77.4478
2018-10-01	522	1.14502	0.015	76.3344
2018-10-01	523	1.12649	0.015	75.0994
2018-10-01	524	1.10614	0.014	79.0101
2018-10-01	525	1.08579	0.014	77.5565
2018-10-01	526	1.09954	0.014	78.5387
2018-10-01	527	1.11329	0.014	79.5208
2018-10-01	528	1.12426	0.014	80.3042
2018-10-01	529	1.13244	0.014	80.8887
2018-10-01	530	1.14062	0.014	81.4732
2018-10-01	531	1.11159	0.014	79.3994
2018-10-01	532	1.08256	0.014	77.3256
2018-10-01	533	1.04943	0.013	80.725
2018-10-01	534	1.01219	0.013	77.8609
2018-10-01	535	0.974958	0.013	74.9968
2018-10-01	536	0.957275	0.013	73.6365
2018-10-01	537	0.939592	0.013	72.2763
2018-10-01	538	0.926767	0.013	71.2897
2018-10-01	539	0.9188	0.013	70.6769
2018-10-01	540	0.910833	0.013	70.0641
2018-10-01	541	0.911617	0.013	70.1244
2018-10-01	542	0.9124	0.013	70.1846
2018-10-01	543	0.915208	0.013	70.4006
2018-10-01	544	0.920042	0.013	70.7724
2018-10-01	545	0.924875	0.013	71.1442
2018-10-01	546	0.912742	0.012	76.0618
2018-10-01	547	0.900608	0.012	75.0507
2018-10-01	548	0.88535	0.012	73.7792
2018-10-01	549	0.866967	0.012	72.2472
2018-10-01	550	0.848583	0.012	70.7153
2018-10-01	551	0.836467	0.012	69.7056
2018-10-01	552	0.82435	0.012	68.6958
2018-10-01	553	0.8165	0.012	68.0417
2018-10-01	554	0.812917	0.012	67.7431
2018-10-01	555	0.809333	0.012	67.4444
2018-10-01	556	0.806517	0.012	67.2097
2018-10-01	557	0.8037	0.012	66.975
2018-10-01	558	0.803325	0.012	66.9438
2018-10-01	559	0.805392	0.012	67.116
2018-10-01	560	0.807458	0.011	73.4053
2018-10-01	561	0.807308	0.011	73.3917
2018-10-01	562	0.807158	0.011	73.378
2018-10-01	563	0.799892	0.011	72.7174
2018-10-01	564	0.785508	0.011	71.4098
2018-10-01	565	0.771125	0.011	70.1023
2018-10-01	566	0.763575	0.011	69.4159
2018-10-01	567	0.756025	0.011	68.7295
2018-10-01	568	0.751692	0.011	68.3356
2018-10-01	569	0.750575	0.011	68.2341
2018-10-01	570	0.749458	0.011	68.1326
2018-10-01	571	0.745092	0.011	67.7356
2018-10-01	572	0.740725	0.011	67.3386
2018-10-01	573	0.7325	0.011	66.5909
2018-10-01	574	0.720417	0.01	72.0417
2018-10-01	575	0.708333	0.01	70.8333
2018-10-01	576	0.6909	0.01	69.09
2018-10-01	577	0.673467	0.01	67.3467
2018-10-01	578	0.663183	0.01	66.3183
2018-10-01	579	0.66005	0.01	66.005
2018-10-01	580	0.656917	0.01	65.6917
2018-10-01	581	0.6617	0.01	66.17
2018-10-01	582	0.666483	0.01	66.6483
2018-10-01	583	0.667392	0.01	66.7392
2018-10-01	584	0.664425	0.01	66.4425
2018-10-01	585	0.661458	0.01	66.1458
2018-10-01	586	0.646858	0.01	64.6858
2018-10-01	587	0.632258	0.01	63.2258
2018-10-01	588	0.6185	0.01	61.85
2018-10-01	589	0.605583	0.009	67.287
2018-10-01	590	0.592667	0.009	65.8519
2018-10-01	591	0.602767	0.009	66.9741
2018-10-01	592	0.612867	0.009	68.0963
2018-10-01	593	0.613767	0.009	68.1963
2018-10-01	594	0.605467	0.009	67.2741
2018-10-01	595	0.597167	0.009	66.3519
2018-10-01	596	0.5866	0.009	65.1778
2018-10-01	597	0.576033	0.009	64.0037
2018-10-01	598	0.57525	0.009	63.9167
2018-10-01	599	0.58425	0.009	64.9167
2018-10-01	600	0.59325	0.009	65.9167
2018-10-01	601	0.586033	0.009	65.1148
2018-10-01	602	0.578817	0.009	64.313
2018-10-01	603	0.569783	0.009	63.3093
2018-10-01	604	0.558933	0.009	62.1037
2018-10-01	605	0.548083	0.009	60.8981
2018-10-01	606	0.559983	0.009	62.2204
2018-10-01	607	0.571883	0.009	63.5426
2018-10-01	608	0.577358	0.009	64.1509
2018-10-01	609	0.576408	0.009	64.0454
2018-10-01	610	0.575458	0.009	63.9398
2018-10-01	611	0.553358	0.009	61.4843
2018-10-01	612	0.531258	0.009	59.0287
2018-10-01	613	0.512317	0.009	56.9241
2018-10-01	614	0.496533	0.009	55.1704
2018-10-01	615	0.48075	0.009	53.4167
2018-10-01	616	0.477367	0.009	53.0407
2018-10-01	617	0.473983	0.009	52.6648
2018-10-01	618	0.467317	0.009	51.9241
2018-10-01	619	0.457367	0.008	57.1708
2018-10-01	620	0.447417	0.008	55.9271
2018-10-01	621	0.438567	0.008	54.8208
2018-10-01	622	0.429717	0.008	53.7146
2018-10-01	623	0.432233	0.008	54.0292
2018-10-01	624	0.446117	0.008	55.7646
2018-10-01	625	0.46	0.008	57.5
2018-10-01	626	0.465267	0.008	58.1583
2018-10-01	627	0.470533	0.008	58.8167
2018-10-01	628	0.472025	0.008	59.0031
2018-10-01	629	0.469742	0.008	58.7177
2018-10-01	630	0.467458	0.008	58.4323
2018-10-01	631	0.465208	0.008	58.151
2018-10-01	632	0.462958	0.008	57.8698
2018-10-01	633	0.45565	0.008	56.9563
2018-10-01	634	0.443283	0.008	55.4104
2018-10-01	635	0.430917	0.008	53.8646
2018-10-01	636	0.43635	0.008	54.5438
2018-10-01	637	0.441783	0.008	55.2229
2018-10-01	638	0.450567	0.008	56.3208
2018-10-01	639	0.4627	0.008	57.8375
2018-10-01	640	0.474833	0.008	59.3542
2018-10-01	641	0.4609	0.007	65.8429
2018-10-01	642	0.446967	0.007	63.8524
2018-10-01	643	0.42895	0.007	61.2786
2018-10-01	644	0.40685	0.007	58.1214
2018-10-01	645	0.38475	0.007	54.9643
2018-10-01	646	0.388417	0.007	55.4881
2018-10-01	647	0.392083	0.007	56.0119
2018-10-01	648	0.398808	0.007	56.9726
2018-10-01	649	0.408592	0.007	58.3702
2018-10-01	650	0.418375	0.007	59.7679
2018-10-01	651	0.432275	0.007	61.7536
2018-10-01	652	0.446175	0.007	63.7393
2018-10-01	653	0.456075	0.007	65.1536
2018-10-01	654	0.461975	0.007	65.9964
2018-10-01	655	0.467875	0.007	66.8393
2018-10-01	656	0.445892	0.007	63.6988
2018-10-01	657	0.423908	0.007	60.5583
2018-10-01	658	0.410083	0.006	68.3472
2018-10-01	659	0.404417	0.006	67.4028
2018-10-01	660	0.39875	0.006	66.4583
2018-10-01	661	0.389667	0.006	64.9444
2018-10-01	662	0.380583	0.006	63.4306
2018-10-01	663	0.380208	0.006	63.3681
2018-10-01	664	0.388542	0.006	64.7569
2018-10-01	665	0.396875	0.006	66.1458
2018-10-01	666	0.401608	0.006	66.9347
2018-10-01	667	0.406342	0.006	67.7236
2018-10-01	668	0.393758	0.006	65.6264
2018-10-01	669	0.363858	0.006	60.6431
2018-10-01	670	0.333958	0.006	55.6597
2018-10-01	671	0.326608	0.006	54.4347
2018-10-01	672	0.319258	0.006	53.2097
2018-10-01	673	0.317017	0.006	52.8361
2018-10-01	674	0.319883	0.006	53.3139
2018-10-01	675	0.32275	0.006	53.7917
2018-10-01	676	0.3226	0.006	53.7667
2018-10-01	677	0.32245	0.006	53.7417
2018-10-01	678	0.329383	0.006	54.8972
2018-10-01	679	0.3434	0.006	57.2333
2018-10-01	680	0.357417	0.006	59.5694
2018-10-01	681	0.360017	0.006	60.0028
2018-10-01	682	0.362617	0.006	60.4361
2018-10-01	683	0.358258	0.006	59.7097
2018-10-01	684	0.346942	0.006	57.8236
2018-10-01	685	0.335625	0.006	55.9375
2018-10-01	686	0.325708	0.006	54.2847
2018-10-01	687	0.315792	0.005	63.1583
2018-10-01	688	0.318275	0.005	63.655
2018-10-01	689	0.333158	0.005	66.6317
2018-10-01	690	0.348042	0.005	69.6083
2018-10-01	691	0.354592	0.005	70.9183
2018-10-01	692	0.361142	0.005	72.2283
2018-10-01	693	0.353892	0.005	70.7783
2018-10-01	694	0.332842	0.005	66.5683
2018-10-01	695	0.311792	0.005	62.3583
2018-10-01	696	0.300025	0.005	60.005
2018-10-01	697	0.288258	0.005	57.6517
2018-10-01	698	0.283967	0.005	56.7933
2018-10-01	699	0.28715	0.005	57.43
2018-10-01	700	0.290333	0.005	58.0667
2018-10-01	701	0.2934	0.005	58.68
2018-10-01	702	0.296467	0.005	59.2933
2018-10-01	703	0.29935	0.005	59.87
2018-10-01	704	0.30205	0.005	60.41
2018-10-01	705	0.30475	0.005	60.95
2018-10-01	706	0.311833	0.005	62.3667
2018-10-01	707	0.318917	0.005	63.7833
2018-10-01	708	0.316492	0.005	63.2983
2018-10-01	709	0.304558	0.005	60.9117
2018-10-01	710	0.292625	0.005	58.525
2018-10-01	711	0.288942	0.005	57.7883
2018-10-01	712	0.285258	0.005	57.0517
2018-10-01	713	0.284667	0.005	56.9333
2018-10-01	714	0.287167	0.005	57.4333
2018-10-01	715	0.289667	0.005	57.9333
2018-10-01	716	0.293983	0.005	58.7967
2018-10-01	717	0.2983	0.005	59.66
2018-10-01	718	0.296683	0.005	59.3367
2018-10-01	719	0.289133	0.005	57.8267
2018-10-01	720	0.281583	0.005	56.3167
2018-10-01	721	0.259733	0.005	51.9467
2018-10-01	722	0.237883	0.005	47.5767
2018-10-01	723	0.229475	0.005	45.895
2018-10-01	724	0.234508	0.005	46.9017
2018-10-01	725	0.239542	0.005	47.9083
2018-10-01	726	0.244858	0.005	48.9717
2018-10-01	727	0.250175	0.005	50.035
2018-10-01	728	0.239708	0.005	47.9417
2018-10-01	729	0.213458	0.005	42.6917
2018-10-01	730	0.187208	0.005	37.4417
2018-11-01	220	14.4046	0.131	109.959
2018-11-01	221	14.1941	0.13	109.185
2018-11-01	222	13.9835	0.128	109.246
2018-11-01	223	13.785	0.127	108.543
2018-11-01	224	13.5984	0.125	108.788
2018-11-01	225	13.4119	0.124	108.16
2018-11-01	226	13.245	0.123	107.683
2018-11-01	227	13.0781	0.121	108.084
2018-11-01	228	12.9056	0.12	107.547
2018-11-01	229	12.7274	0.118	107.859
2018-11-01	230	12.5493	0.116	108.183
2018-11-01	231	12.3697	0.115	107.562
2018-11-01	232	12.1901	0.113	107.877
2018-11-01	233	12.0165	0.111	108.257
2018-11-01	234	11.849	0.109	108.706
2018-11-01	235	11.6814	0.107	109.172
2018-11-01	236	11.5355	0.105	109.862
2018-11-01	237	11.3895	0.102	111.662
2018-11-01	238	11.256	0.1	112.56
2018-11-01	239	11.1348	0.098	113.62
2018-11-01	240	11.0136	0.096	114.725
2018-11-01	241	10.8926	0.093	117.125
2018-11-01	242	10.7717	0.091	118.371
2018-11-01	243	10.6516	0.09	118.351
2018-11-01	244	10.5323	0.088	119.686
2018-11-01	245	10.413	0.086	121.082
2018-11-01	246	10.3073	0.084	122.706
2018-11-01	247	10.2015	0.083	122.91
2018-11-01	248	10.0926	0.081	124.6
2018-11-01	249	9.98055	0.08	124.757
2018-11-01	250	9.8685	0.079	124.918
2018-11-01	251	9.78502	0.078	125.449
2018-11-01	252	9.70153	0.077	125.994
2018-11-01	253	9.63118	0.077	125.08
2018-11-01	254	9.57397	0.076	125.973
2018-11-01	255	9.51675	0.075	126.89
2018-11-01	256	9.4765	0.074	128.061
2018-11-01	257	9.43625	0.073	129.264
2018-11-01	258	9.38623	0.073	128.579
2018-11-01	259	9.32645	0.072	129.534
2018-11-01	260	9.26667	0.071	130.516
2018-11-01	261	9.1702	0.071	129.158
2018-11-01	262	9.07373	0.07	129.625
2018-11-01	263	8.99012	0.069	130.292
2018-11-01	264	8.91935	0.069	129.266
2018-11-01	265	8.84858	0.068	130.126
2018-11-01	266	8.7902	0.067	131.197
2018-11-01	267	8.73182	0.066	132.3
2018-11-01	268	8.66558	0.066	131.297
2018-11-01	269	8.5915	0.065	132.177
2018-11-01	270	8.51742	0.065	131.037
2018-11-01	271	8.43162	0.064	131.744
2018-11-01	272	8.34582	0.063	132.473
2018-11-01	273	8.26052	0.063	131.119
2018-11-01	274	8.17572	0.062	131.866
2018-11-01	275	8.09092	0.061	132.638
2018-11-01	276	8.01018	0.061	131.314
2018-11-01	277	7.92945	0.06	132.158
2018-11-01	278	7.85298	0.059	133.101
2018-11-01	279	7.78078	0.059	131.878
2018-11-01	280	7.70858	0.058	132.907
2018-11-01	281	7.63678	0.058	131.669
2018-11-01	282	7.56498	0.057	132.719
2018-11-01	283	7.49077	0.056	133.764
2018-11-01	284	7.41416	0.056	132.396
2018-11-01	285	7.33754	0.055	133.41
2018-11-01	286	7.26046	0.054	134.453
2018-11-01	287	7.18337	0.053	135.535
2018-11-01	288	7.10583	0.053	134.072
2018-11-01	289	7.02783	0.052	135.151
2018-11-01	290	6.94983	0.051	136.271
2018-11-01	291	6.87677	0.051	134.839
2018-11-01	292	6.8037	0.05	136.074
2018-11-01	293	6.73181	0.05	134.636
2018-11-01	294	6.66109	0.049	135.941
2018-11-01	295	6.59038	0.048	137.299
2018-11-01	296	6.50841	0.048	135.592
2018-11-01	297	6.42644	0.047	136.733
2018-11-01	298	6.34238	0.047	134.944
2018-11-01	299	6.25623	0.046	136.005
2018-11-01	300	6.17008	0.046	134.132
2018-11-01	301	6.09403	0.045	135.423
2018-11-01	302	6.01798	0.044	136.772
2018-11-01	303	5.94659	0.044	135.15
2018-11-01	304	5.87986	0.044	133.633
2018-11-01	305	5.81312	0.043	135.189
2018-11-01	306	5.75119	0.042	136.933
2018-11-01	307	5.68926	0.041	138.762
2018-11-01	308	5.62363	0.041	137.162
2018-11-01	309	5.55432	0.04	138.858
2018-11-01	310	5.485	0.04	137.125
2018-11-01	311	5.4121	0.039	138.772
2018-11-01	312	5.3392	0.039	136.903
2018-11-01	313	5.2669	0.039	135.049
2018-11-01	314	5.1952	0.038	136.716
2018-11-01	315	5.1235	0.037	138.473
2018-11-01	316	5.05413	0.037	136.598
2018-11-01	317	4.98477	0.036	138.466
2018-11-01	318	4.92259	0.036	136.739
2018-11-01	319	4.86761	0.035	139.075
2018-11-01	320	4.81263	0.035	137.504
2018-11-01	321	4.76853	0.034	140.251
2018-11-01	322	4.72443	0.034	138.954
2018-11-01	323	4.6733	0.033	141.615
2018-11-01	324	4.61515	0.033	139.853
2018-11-01	325	4.557	0.032	142.406
2018-11-01	326	4.48618	0.032	140.193
2018-11-01	327	4.41537	0.031	142.431
2018-11-01	328	4.355	0.031	140.484
2018-11-01	329	4.30508	0.03	143.503
2018-11-01	330	4.25517	0.029	146.73
2018-11-01	331	4.21938	0.029	145.496
2018-11-01	332	4.1836	0.028	149.414
2018-11-01	333	4.13882	0.028	147.815
2018-11-01	334	4.08503	0.027	151.298
2018-11-01	335	4.03125	0.027	149.306
2018-11-01	336	3.97185	0.026	152.763
2018-11-01	337	3.91245	0.026	150.479
2018-11-01	338	3.85993	0.025	154.397
2018-11-01	339	3.8143	0.025	152.572
2018-11-01	340	3.76867	0.025	150.747
2018-11-01	341	3.72597	0.024	155.249
2018-11-01	342	3.68327	0.024	153.469
2018-11-01	343	3.63605	0.023	158.089
2018-11-01	344	3.58432	0.022	162.923
2018-11-01	345	3.53258	0.022	160.572
2018-11-01	346	3.47818	0.022	158.099
2018-11-01	347	3.42378	0.021	163.037
2018-11-01	348	3.372	0.021	160.571
2018-11-01	349	3.32283	0.02	166.142
2018-11-01	350	3.27367	0.02	163.683
2018-11-01	351	3.23542	0.02	161.771
2018-11-01	352	3.19717	0.019	168.272
2018-11-01	353	3.15995	0.019	166.313
2018-11-01	354	3.12377	0.019	164.409
2018-11-01	355	3.08758	0.019	162.504
2018-11-01	356	3.04123	0.018	168.957
2018-11-01	357	2.99488	0.018	166.382
2018-11-01	358	2.94595	0.018	163.664
2018-11-01	359	2.89443	0.017	170.261
2018-11-01	360	2.84292	0.017	167.23
2018-11-01	361	2.79343	0.017	164.32
2018-11-01	362	2.74395	0.016	171.497
2018-11-01	363	2.68829	0.016	168.018
2018-11-01	364	2.62646	0.016	164.154
2018-11-01	365	2.56462	0.016	160.289
2018-11-01	366	2.51476	0.016	157.172
2018-11-01	367	2.46489	0.015	164.326
2018-11-01	368	2.4258	0.015	161.72
2018-11-01	369	2.39748	0.015	159.832
2018-11-01	370	2.36917	0.014	169.226
2018-11-01	371	2.34465	0.014	167.475
2018-11-01	372	2.32013	0.014	165.724
2018-11-01	373	2.29847	0.014	164.177
2018-11-01	374	2.27968	0.014	162.834
2018-11-01	375	2.26087	0.013	173.913
2018-11-01	376	2.23426	0.013	171.866
2018-11-01	377	2.20764	0.013	169.819
2018-11-01	378	2.17617	0.013	167.397
2018-11-01	379	2.13983	0.013	164.603
2018-11-01	380	2.1035	0.012	175.292
2018-11-01	381	2.08377	0.012	173.647
2018-11-01	382	2.06403	0.012	172.003
2018-11-01	383	2.04973	0.012	170.81
2018-11-01	384	2.04084	0.012	170.07
2018-11-01	385	2.03196	0.012	169.33
2018-11-01	386	2.01132	0.011	182.848
2018-11-01	387	1.99069	0.011	180.972
2018-11-01	388	1.96825	0.011	178.932
2018-11-01	389	1.944	0.011	176.727
2018-11-01	390	1.91975	0.011	174.523
2018-11-01	391	1.89517	0.01	189.517
2018-11-01	392	1.87058	0.01	187.058
2018-11-01	393	1.84895	0.01	184.895
2018-11-01	394	1.83027	0.01	183.027
2018-11-01	395	1.81158	0.01	181.158
2018-11-01	396	1.79537	0.01	179.537
2018-11-01	397	1.77915	0.009	197.683
2018-11-01	398	1.76312	0.009	195.902
2018-11-01	399	1.74727	0.009	194.141
2018-11-01	400	1.73142	0.009	192.38
2018-11-01	401	1.71272	0.009	190.302
2018-11-01	402	1.69402	0.009	188.224
2018-11-01	403	1.66266	0.008	207.832
2018-11-01	404	1.61864	0.008	202.33
2018-11-01	405	1.57462	0.008	196.828
2018-11-01	406	1.51831	0.008	189.789
2018-11-01	407	1.46199	0.008	182.749
2018-11-01	408	1.41719	0.008	177.149
2018-11-01	409	1.38391	0.008	172.989
2018-11-01	410	1.35062	0.008	168.828
2018-11-01	411	1.32776	0.007	189.68
2018-11-01	412	1.30489	0.007	186.413
2018-11-01	413	1.28486	0.007	183.551
2018-11-01	414	1.26766	0.007	181.094
2018-11-01	415	1.25046	0.007	178.637
2018-11-01	416	1.24523	0.007	177.889
2018-11-01	417	1.23999	0.007	177.142
2018-11-01	418	1.22766	0.006	204.61
2018-11-01	419	1.20823	0.007	172.604
2018-11-01	420	1.18879	0.006	198.132
2018-11-01	421	1.15637	0.006	192.729
2018-11-01	422	1.12396	0.006	187.326
2018-11-01	423	1.0968	0.006	182.8
2018-11-01	424	1.0749	0.006	179.15
2018-11-01	425	1.053	0.006	175.5
2018-11-01	426	1.02815	0.006	171.358
2018-11-01	427	1.0033	0.006	167.217
2018-11-01	428	0.982533	0.005	196.507
2018-11-01	429	0.96585	0.005	193.17
2018-11-01	430	0.949167	0.005	189.833
2018-11-01	431	0.95035	0.005	190.07
2018-11-01	432	0.951533	0.005	190.307
2018-11-01	433	0.945858	0.005	189.172
2018-11-01	434	0.933325	0.005	186.665
2018-11-01	435	0.920792	0.005	184.158
2018-11-01	436	0.912842	0.005	182.568
2018-11-01	437	0.904892	0.005	180.978
2018-11-01	438	0.895425	0.005	179.085
2018-11-01	439	0.884442	0.005	176.888
2018-11-01	440	0.873458	0.004	218.365
2018-11-01	441	0.859208	0.004	214.802
2018-11-01	442	0.844958	0.004	211.24
2018-11-01	443	0.831	0.004	207.75
2018-11-01	444	0.817333	0.004	204.333
2018-11-01	445	0.803667	0.004	200.917
2018-11-01	446	0.793717	0.004	198.429
2018-11-01	447	0.783767	0.004	195.942
2018-11-01	448	0.7732	0.004	193.3
2018-11-01	449	0.762017	0.004	190.504
2018-11-01	450	0.750833	0.004	187.708
2018-11-01	451	0.7303	0.004	182.575
2018-11-01	452	0.709767	0.004	177.442
2018-11-01	453	0.692158	0.004	173.04
2018-11-01	454	0.677475	0.004	169.369
2018-11-01	455	0.662792	0.003	220.931
2018-11-01	456	0.670242	0.003	223.414
2018-11-01	457	0.677692	0.003	225.897
2018-11-01	458	0.689308	0.003	229.769
2018-11-01	459	0.705092	0.003	235.031
2018-11-01	460	0.720875	0.003	240.292
2018-11-01	461	0.701158	0.003	233.719
2018-11-01	462	0.681442	0.003	227.147
2018-11-01	463	0.656983	0.003	218.994
2018-11-01	464	0.627783	0.003	209.261
2018-11-01	465	0.598583	0.003	199.528
2018-11-01	466	0.599067	0.003	199.689
2018-11-01	467	0.59955	0.003	199.85
2018-11-01	468	0.6011	0.003	200.367
2018-11-01	469	0.603717	0.003	201.239
2018-11-01	470	0.606333	0.003	202.111
2018-11-01	471	0.591183	0.002	295.592
2018-11-01	472	0.576033	0.002	288.017
2018-11-01	473	0.569767	0.002	284.883
2018-11-01	474	0.572383	0.002	286.192
2018-11-01	475	0.575	0.002	287.5
2018-11-01	476	0.58045	0.002	290.225
2018-11-01	477	0.5859	0.002	292.95
2018-11-01	478	0.584808	0.002	292.404
2018-11-01	479	0.577175	0.002	288.587
2018-11-01	480	0.569542	0.002	284.771
2018-11-01	481	0.585175	0.002	292.587
2018-11-01	482	0.600808	0.002	300.404
2018-11-01	483	0.616267	0.002	308.133
2018-11-01	484	0.63155	0.002	315.775
2018-11-01	485	0.646833	0.002	323.417
2018-11-01	486	0.6181	0.002	309.05
2018-11-01	487	0.589367	0.002	294.683
2018-11-01	488	0.555725	0.002	277.863
2018-11-01	489	0.517175	0.002	258.587
2018-11-01	490	0.478625	0.002	239.312
2018-11-01	491	0.459575	0.001	459.575
2018-11-01	492	0.440525	0.001	440.525
2018-11-01	493	0.426833	0.001	426.833
2018-11-01	494	0.4185	0.001	418.5
2018-11-01	495	0.410167	0.001	410.167
2018-11-01	496	0.4144	0.001	414.4
2018-11-01	497	0.418633	0.001	418.633
2018-11-01	498	0.424383	0.001	424.383
2018-11-01	499	0.43165	0.001	431.65
2018-11-01	500	0.438917	0.001	438.917
2018-11-01	501	0.4327	0.001	432.7
2018-11-01	502	0.426483	0.001	426.483
2018-11-01	503	0.422758	0.001	422.758
2018-11-01	504	0.421525	0.001	421.525
2018-11-01	505	0.420292	0.001	420.292
2018-11-01	506	0.427342	0.001	427.342
2018-11-01	507	0.434392	0.001	434.392
2018-11-01	508	0.440042	0.001	440.042
2018-11-01	509	0.444292	0.001	444.292
2018-11-01	510	0.448542	0.001	448.542
2018-11-01	511	0.448042	0.001	448.042
2018-11-01	512	0.447542	0.001	447.542
2018-11-01	513	0.442492	0.001	442.492
2018-11-01	514	0.432892	0.001	432.892
2018-11-01	515	0.423292	0.001	423.292
2018-11-01	516	0.415592	0.001	415.592
2018-11-01	517	0.407892	0.001	407.892
2018-11-01	518	0.4089	0.001	408.9
2018-11-01	519	0.418617	0.001	418.617
2018-11-01	520	0.428333	0.001	428.333
2018-11-01	521	0.4217	0.001	421.7
2018-11-01	522	0.415067	0.001	415.067
2018-11-01	523	0.40385	0.001	403.85
2018-11-01	524	0.38805	0.001	388.05
2018-11-01	525	0.37225	0.001	372.25
2018-11-01	526	0.3935	0.001	393.5
2018-11-01	527	0.41475	0.001	414.75
2018-11-01	528	0.434625	0.001	434.625
2018-11-01	529	0.453125	0.001	453.125
2018-11-01	530	0.471625	0.001	471.625
2018-11-01	531	0.446308	0.001	446.308
2018-11-01	532	0.420992	0.001	420.992
2018-11-01	533	0.389925	0.001	389.925
2018-11-01	534	0.353108	0.001	353.108
2018-11-01	535	0.316292	0.001	316.292
2018-11-01	536	0.305075	0.001	305.075
2018-11-01	537	0.293858	0.001	293.858
2018-11-01	538	0.288317	0.001	288.317
2018-11-01	539	0.28845	0.001	288.45
2018-11-01	540	0.288583	0.001	288.583
2018-11-01	541	0.29965	0.001	299.65
2018-11-01	542	0.310717	0.001	310.717
2018-11-01	543	0.321842	0.001	321.842
2018-11-01	544	0.333025	0.001	333.025
2018-11-01	545	0.344208	0.001	344.208
2018-11-01	546	0.333542	0.001	333.542
2018-11-01	547	0.322875	0.001	322.875
2018-11-01	548	0.311008	0.001	311.008
2018-11-01	549	0.297942	0.001	297.942
2018-11-01	550	0.284875	0.001	284.875
2018-11-01	551	0.279592	0.001	279.592
2018-11-01	552	0.274308	0.001	274.308
2018-11-01	553	0.272658	0.001	272.658
2018-11-01	554	0.274642	0.001	274.642
2018-11-01	555	0.276625	0.001	276.625
2018-11-01	556	0.276158	0.001	276.158
2018-11-01	557	0.275692	0.001	275.692
2018-11-01	558	0.279258	0.001	279.258
2018-11-01	559	0.286858	0.001	286.858
2018-11-01	560	0.294458	0.001	294.458
2018-11-01	561	0.302225	0.001	302.225
2018-11-01	562	0.309992	0.001	309.992
2018-11-01	563	0.308617	0.001	308.617
2018-11-01	564	0.2981	0.001	298.1
2018-11-01	565	0.287583	0.001	287.583
2018-11-01	566	0.2829	0.001	282.9
2018-11-01	567	0.278217	0.001	278.217
2018-11-01	568	0.277608	0.001	277.608
2018-11-01	569	0.281075	0.001	281.075
2018-11-01	570	0.284542	0.001	284.542
2018-11-01	571	0.284025	0.001	284.025
2018-11-01	572	0.283508	0.001	283.508
2018-11-01	573	0.278808	0.001	278.808
2018-11-01	574	0.269925	0.001	269.925
2018-11-01	575	0.261042	0.001	261.042
2018-11-01	576	0.248192	0.001	248.192
2018-11-01	577	0.235342	0.001	235.342
2018-11-01	578	0.2287	0.001	228.7
2018-11-01	579	0.228267	0.001	228.267
2018-11-01	580	0.227833	0.001	227.833
2018-11-01	581	0.234433	0.001	234.433
2018-11-01	582	0.241033	0.001	241.033
2018-11-01	583	0.244425	0.001	244.425
2018-11-01	584	0.244608	0.001	244.608
2018-11-01	585	0.244792	0.001	244.792
2018-11-01	586	0.236408	0.001	236.408
2018-11-01	587	0.228025	0.001	228.025
2018-11-01	588	0.222183	0.001	222.183
2018-11-01	589	0.218883	0.001	218.883
2018-11-01	590	0.215583	0.001	215.583
2018-11-01	591	0.224183	0.001	224.183
2018-11-01	592	0.232783	0.001	232.783
2018-11-01	593	0.23355	0.001	233.55
2018-11-01	594	0.226483	0.001	226.483
2018-11-01	595	0.219417	0.001	219.417
2018-11-01	596	0.2145	0.001	214.5
2018-11-01	597	0.209583	0.001	209.583
2018-11-01	598	0.213492	0.001	213.492
2018-11-01	599	0.226225	0.001	226.225
2018-11-01	600	0.238958	0.001	238.958
2018-11-01	601	0.233708	0.001	233.708
2018-11-01	602	0.228458	0.001	228.458
2018-11-01	603	0.221092	0.001	221.092
2018-11-01	604	0.211608	0.001	211.608
2018-11-01	605	0.202125	0.001	202.125
2018-11-01	606	0.217358	0.001	217.358
2018-11-01	607	0.232592	0.001	232.592
2018-11-01	608	0.240025	0.001	240.025
2018-11-01	609	0.239658	0.001	239.658
2018-11-01	610	0.239292	0.001	239.292
2018-11-01	611	0.219925	0.001	219.925
2018-11-01	612	0.200558	0.001	200.558
2018-11-01	613	0.185142	0.001	185.142
2018-11-01	614	0.173675	0.001	173.675
2018-11-01	615	0.162208	0.001	162.208
2018-11-01	616	0.158008	0.001	158.008
2018-11-01	617	0.153808	0.001	153.808
2018-11-01	618	0.147192	0.001	147.192
2018-11-01	619	0.138158	0.001	138.158
2018-11-01	620	0.129125	0.001	129.125
2018-11-01	621	0.128075	0.001	128.075
2018-11-01	622	0.127025	0.001	127.025
2018-11-01	623	0.137925	0.001	137.925
2018-11-01	624	0.160775	0.001	160.775
2018-11-01	625	0.183625	0.001	183.625
2018-11-01	626	0.188175	0.001	188.175
2018-11-01	627	0.192725	0.001	192.725
2018-11-01	628	0.191492	0.001	191.492
2018-11-01	629	0.184475	0.001	184.475
2018-11-01	630	0.177458	0.001	177.458
2018-11-01	631	0.178742	0.001	178.742
2018-11-01	632	0.180025	0.001	180.025
2018-11-01	633	0.176183	0.001	176.183
2018-11-01	634	0.167217	0.001	167.217
2018-11-01	635	0.15825	0.001	158.25
2018-11-01	636	0.1631	0.001	163.1
2018-11-01	637	0.16795	0.001	167.95
2018-11-01	638	0.177425	0.001	177.425
2018-11-01	639	0.191525	0.001	191.525
2018-11-01	640	0.205625	0.001	205.625
2018-11-01	641	0.197042	0.001	197.042
2018-11-01	642	0.188458	0.001	188.458
2018-11-01	643	0.174608	0.001	174.608
2018-11-01	644	0.155492	0.001	155.492
2018-11-01	645	0.136375	0.001	136.375
2018-11-01	646	0.142258	0.001	142.258
2018-11-01	647	0.148142	0.001	148.142
2018-11-01	648	0.156667	0.001	156.667
2018-11-01	649	0.167833	0.001	167.833
2018-11-01	650	0.179	0.001	179
2018-11-01	651	0.19305	0.001	193.05
2018-11-01	652	0.2071	0.001	207.1
2018-11-01	653	0.217558	0.001	217.558
2018-11-01	654	0.224425	0.001	224.425
2018-11-01	655	0.231292	0.001	231.292
2018-11-01	656	0.211575	0.001	211.575
2018-11-01	657	0.191858	0.001	191.858
2018-11-01	658	0.180275	0.001	180.275
2018-11-01	659	0.176825	0.001	176.825
2018-11-01	660	0.173375	0.001	173.375
2018-11-01	661	0.168975	0.001	168.975
2018-11-01	662	0.164575	0.001	164.575
2018-11-01	663	0.167583	0.001	167.583
2018-11-01	664	0.178	0.001	178
2018-11-01	665	0.188417	0.001	188.417
2018-11-01	666	0.187683	0.001	187.683
2018-11-01	667	0.18695	0.001	186.95
2018-11-01	668	0.1701	0.001	170.1
2018-11-01	669	0.137133	0.001	137.133
2018-11-01	670	0.104167	0.001	104.167
2018-11-01	671	0.10485	0.001	104.85
2018-11-01	672	0.105533	0.001	105.533
2018-11-01	673	0.109208	0.001	109.208
2018-11-01	674	0.115875	0.001	115.875
2018-11-01	675	0.122542	0.001	122.542
2018-11-01	676	0.119675	0.001	119.675
2018-11-01	677	0.116808	0.001	116.808
2018-11-01	678	0.124067	0.001	124.067
2018-11-01	679	0.14145	0.001	141.45
2018-11-01	680	0.158833	0.001	158.833
2018-11-01	681	0.165867	0.001	165.867
2018-11-01	682	0.1729	0.001	172.9
2018-11-01	683	0.169825	0.001	169.825
2018-11-01	684	0.156642	0.001	156.642
2018-11-01	685	0.143458	0.001	143.458
2018-11-01	686	0.135758	0.001	135.758
2018-11-01	687	0.128058	0.001	128.058
2018-11-01	688	0.132067	0.001	132.067
2018-11-01	689	0.147783	0.001	147.783
2018-11-01	690	0.1635	0.001	163.5
2018-11-01	691	0.171083	0.001	171.083
2018-11-01	692	0.178667	0.001	178.667
2018-11-01	693	0.173625	0.001	173.625
2018-11-01	694	0.155958	0.001	155.958
2018-11-01	695	0.138292	0.001	138.292
2018-11-01	696	0.129525	0.001	129.525
2018-11-01	697	0.120758	0.001	120.758
2018-11-01	698	0.1172	0.001	117.2
2018-11-01	699	0.11885	0.001	118.85
2018-11-01	700	0.1205	0.001	120.5
2018-11-01	701	0.120583	0.001	120.583
2018-11-01	702	0.120667	0.001	120.667
2018-11-01	703	0.124733	0.001	124.733
2018-11-01	704	0.132783	0.001	132.783
2018-11-01	705	0.140833	0.001	140.833
2018-11-01	706	0.15315	0.001	153.15
2018-11-01	707	0.165467	0.001	165.467
2018-11-01	708	0.165367	0.001	165.367
2018-11-01	709	0.15285	0.001	152.85
2018-11-01	710	0.140333	0.001	140.333
2018-11-01	711	0.130583	0.001	130.583
2018-11-01	712	0.120833	0.001	120.833
2018-11-01	713	0.115525	0.001	115.525
2018-11-01	714	0.114658	0.001	114.658
2018-11-01	715	0.113792	0.001	113.792
2018-11-01	716	0.115992	0.001	115.992
2018-11-01	717	0.118192	0.001	118.192
2018-11-01	718	0.118117	0.001	118.117
2018-11-01	719	0.115767	0.001	115.767
2018-11-01	720	0.113417	0.001	113.417
2018-11-01	721	0.101867	0.001	101.867
2018-11-01	722	0.0903167	0.001	90.3167
2018-11-01	723	0.0903333	0.001	90.3333
2018-11-01	724	0.101917	0.001	101.917
2018-11-01	725	0.1135	0.001	113.5
2018-11-01	726	0.117367	0.001	117.367
2018-11-01	727	0.121233	0.001	121.233
2018-11-01	728	0.106742	0.001	106.742
2018-11-01	729	0.0738917	0.001	73.8917
2018-11-01	730	0.0410417	0.001	41.0417
2019-02-19	220	10.6421	0.05	212.843
2019-02-19	221	10.4513	0.05	209.025
2019-02-19	222	10.2604	0.051	201.184
2019-02-19	223	10.0852	0.051	197.75
2019-02-19	224	9.92576	0.052	190.88
2019-02-19	225	9.76629	0.052	187.813
2019-02-19	226	9.62941	0.052	185.181
2019-02-19	227	9.49253	0.053	179.104
2019-02-19	228	9.34842	0.053	176.385
2019-02-19	229	9.19708	0.053	173.53
2019-02-19	230	9.04575	0.053	170.675
2019-02-19	231	8.89952	0.052	171.145
2019-02-19	232	8.75328	0.051	171.633
2019-02-19	233	8.61905	0.05	172.381
2019-02-19	234	8.49682	0.049	173.404
2019-02-19	235	8.37458	0.048	174.47
2019-02-19	236	8.27532	0.046	179.898
2019-02-19	237	8.17605	0.044	185.819
2019-02-19	238	8.08789	0.042	192.569
2019-02-19	239	8.01084	0.04	200.271
2019-02-19	240	7.93379	0.038	208.784
2019-02-19	241	7.85151	0.035	224.329
2019-02-19	242	7.76922	0.033	235.431
2019-02-19	243	7.68564	0.031	247.924
2019-02-19	244	7.60076	0.028	271.456
2019-02-19	245	7.51587	0.026	289.072
2019-02-19	246	7.44211	0.024	310.088
2019-02-19	247	7.36834	0.022	334.925
2019-02-19	248	7.2893	0.021	347.11
2019-02-19	249	7.20498	0.019	379.21
2019-02-19	250	7.12067	0.018	395.593
2019-02-19	251	7.06385	0.017	415.521
2019-02-19	252	7.00703	0.017	412.178
2019-02-19	253	6.96407	0.016	435.255
2019-02-19	254	6.93497	0.015	462.332
2019-02-19	255	6.90587	0.015	460.392
2019-02-19	256	6.89414	0.015	459.609
2019-02-19	257	6.88241	0.014	491.601
2019-02-19	258	6.85786	0.014	489.847
2019-02-19	259	6.82049	0.014	487.178
2019-02-19	260	6.78313	0.014	484.509
2019-02-19	261	6.70709	0.014	479.078
2019-02-19	262	6.63106	0.014	473.647
2019-02-19	263	6.57104	0.014	469.36
2019-02-19	264	6.52704	0.014	466.217
2019-02-19	265	6.48304	0.014	463.074
2019-02-19	266	6.45391	0.014	460.993
2019-02-19	267	6.42477	0.014	458.912
2019-02-19	268	6.3867	0.013	491.285
2019-02-19	269	6.33968	0.013	487.668
2019-02-19	270	6.29267	0.013	484.051
2019-02-19	271	6.23293	0.013	479.456
2019-02-19	272	6.1732	0.013	474.862
2019-02-19	273	6.11432	0.013	470.332
2019-02-19	274	6.05628	0.013	465.868
2019-02-19	275	5.99825	0.013	461.404
2019-02-19	276	5.94648	0.012	495.54
2019-02-19	277	5.89472	0.012	491.226
2019-02-19	278	5.84731	0.012	487.276
2019-02-19	279	5.80426	0.012	483.688
2019-02-19	280	5.76121	0.011	523.746
2019-02-19	281	5.71719	0.011	519.745
2019-02-19	282	5.67317	0.011	515.743
2019-02-19	283	5.6257	0.011	511.427
2019-02-19	284	5.57477	0.01	557.477
2019-02-19	285	5.52383	0.01	552.383
2019-02-19	286	5.47183	0.01	547.183
2019-02-19	287	5.41983	0.009	602.204
2019-02-19	288	5.36785	0.009	596.428
2019-02-19	289	5.31588	0.009	590.654
2019-02-19	290	5.26392	0.008	657.99
2019-02-19	291	5.21687	0.008	652.108
2019-02-19	292	5.16982	0.008	646.227
2019-02-19	293	5.12275	0.008	640.344
2019-02-19	294	5.07567	0.008	634.458
2019-02-19	295	5.02858	0.008	628.573
2019-02-19	296	4.96658	0.008	620.823
2019-02-19	297	4.90458	0.008	613.073
2019-02-19	298	4.8402	0.008	605.025
2019-02-19	299	4.77343	0.007	681.919
2019-02-19	300	4.70667	0.007	672.381
2019-02-19	301	4.64933	0.007	664.19
2019-02-19	302	4.592	0.007	656
2019-02-19	303	4.53939	0.007	648.485
2019-02-19	304	4.49151	0.007	641.644
2019-02-19	305	4.44362	0.006	740.604
2019-02-19	306	4.40191	0.006	733.651
2019-02-19	307	4.36019	0.006	726.699
2019-02-19	308	4.31309	0.006	718.849
2019-02-19	309	4.26061	0.006	710.101
2019-02-19	310	4.20812	0.005	841.625
2019-02-19	311	4.15266	0.005	830.532
2019-02-19	312	4.09719	0.005	819.438
2019-02-19	313	4.04224	0.005	808.448
2019-02-19	314	3.98781	0.005	797.562
2019-02-19	315	3.93337	0.005	786.675
2019-02-19	316	3.87916	0.005	775.832
2019-02-19	317	3.82494	0.005	764.988
2019-02-19	318	3.77894	0.005	755.788
2019-02-19	319	3.74116	0.005	748.232
2019-02-19	320	3.70338	0.005	740.675
2019-02-19	321	3.67583	0.005	735.165
2019-02-19	322	3.64828	0.005	729.655
2019-02-19	323	3.61244	0.005	722.488
2019-02-19	324	3.56833	0.005	713.665
2019-02-19	325	3.52421	0.005	704.842
2019-02-19	326	3.46579	0.005	693.158
2019-02-19	327	3.40738	0.005	681.475
2019-02-19	328	3.36066	0.005	672.132
2019-02-19	329	3.32564	0.005	665.128
2019-02-19	330	3.29062	0.004	822.656
2019-02-19	331	3.26967	0.004	817.419
2019-02-19	332	3.24872	0.004	812.181
2019-02-19	333	3.21758	0.004	804.394
2019-02-19	334	3.17623	0.004	794.056
2019-02-19	335	3.13488	0.004	783.719
2019-02-19	336	3.08864	0.004	772.16
2019-02-19	337	3.04241	0.004	760.602
2019-02-19	338	3.00258	0.004	750.646
2019-02-19	339	2.96917	0.004	742.292
2019-02-19	340	2.93575	0.004	733.938
2019-02-19	341	2.9062	0.004	726.55
2019-02-19	342	2.87665	0.003	958.883
2019-02-19	343	2.84268	0.003	947.558
2019-02-19	344	2.80428	0.003	934.758
2019-02-19	345	2.76588	0.003	921.958
2019-02-19	346	2.72253	0.003	907.508
2019-02-19	347	2.67917	0.003	893.058
2019-02-19	348	2.63892	0.003	879.639
2019-02-19	349	2.60175	0.003	867.25
2019-02-19	350	2.56458	0.003	854.861
2019-02-19	351	2.53967	0.003	846.556
2019-02-19	352	2.51475	0.003	838.25
2019-02-19	353	2.49028	0.003	830.092
2019-02-19	354	2.46624	0.003	822.081
2019-02-19	355	2.44221	0.003	814.069
2019-02-19	356	2.40734	0.003	802.447
2019-02-19	357	2.37248	0.003	790.825
2019-02-19	358	2.33508	0.002	1167.54
2019-02-19	359	2.29517	0.002	1147.58
2019-02-19	360	2.25525	0.003	751.75
2019-02-19	361	2.21392	0.003	737.972
2019-02-19	362	2.17258	0.002	1086.29
2019-02-19	363	2.12491	0.002	1062.45
2019-02-19	364	2.07089	0.002	1035.45
2019-02-19	365	2.01688	0.003	672.292
2019-02-19	366	1.97484	0.002	987.421
2019-02-19	367	1.93281	0.002	966.404
2019-02-19	368	1.90104	0.002	950.521
2019-02-19	369	1.87954	0.002	939.771
2019-02-19	370	1.85804	0.002	929.021
2019-02-19	371	1.84098	0.002	920.487
2019-02-19	372	1.82391	0.002	911.954
2019-02-19	373	1.81041	0.002	905.204
2019-02-19	374	1.80048	0.002	900.237
2019-02-19	375	1.79054	0.002	895.271
2019-02-19	376	1.77316	0.002	886.579
2019-02-19	377	1.75578	0.002	877.888
2019-02-19	378	1.73135	0.002	865.675
2019-02-19	379	1.69988	0.002	849.942
2019-02-19	380	1.66842	0.002	834.208
2019-02-19	381	1.65377	0.002	826.883
2019-02-19	382	1.63912	0.002	819.558
2019-02-19	383	1.63103	0.002	815.517
2019-02-19	384	1.62952	0.002	814.758
2019-02-19	385	1.628	0.002	814
2019-02-19	386	1.61332	0.002	806.658
2019-02-19	387	1.59863	0.002	799.317
2019-02-19	388	1.58221	0.002	791.104
2019-02-19	389	1.56404	0.002	782.021
2019-02-19	390	1.54588	0.002	772.938
2019-02-19	391	1.52697	0.002	763.487
2019-02-19	392	1.50808	0.002	754.038
2019-02-19	393	1.49058	0.002	745.292
2019-02-19	394	1.4745	0.001	1474.5
2019-02-19	395	1.45842	0.001	1458.42
2019-02-19	396	1.44647	0.001	1446.47
2019-02-19	397	1.43452	0.001	1434.52
2019-02-19	398	1.4233	0.001	1423.3
2019-02-19	399	1.41282	0.001	1412.82
2019-02-19	400	1.40233	0.001	1402.33
2019-02-19	401	1.38758	0.001	1387.58
2019-02-19	402	1.37283	0.001	1372.83
2019-02-19	403	1.3466	0.001	1346.6
2019-02-19	404	1.30888	0.001	1308.88
2019-02-19	405	1.27117	0.001	1271.17
2019-02-19	406	1.2203	0.001	1220.3
2019-02-19	407	1.16943	0.001	1169.43
2019-02-19	408	1.13047	0.001	1130.47
2019-02-19	409	1.10343	0.001	1103.43
2019-02-19	410	1.07638	0.001	1076.38
2019-02-19	411	1.05921	0.001	1059.21
2019-02-19	412	1.04204	0.001	1042.04
2019-02-19	413	1.02737	0.001	1027.38
2019-02-19	414	1.01521	0.001	1015.21
2019-02-19	415	1.00304	0.001	1003.04
2019-02-19	416	1.00311	0.001	1003.11
2019-02-19	417	1.00317	0.001	1003.17
2019-02-19	418	0.995692	0.001	995.692
2019-02-19	419	0.980658	0.002	490.329
2019-02-19	420	0.965625	0.002	482.813
2019-02-19	421	0.937958	0.002	468.979
2019-02-19	422	0.910292	0.002	455.146
2019-02-19	423	0.887267	0.002	443.633
2019-02-19	424	0.868883	0.002	434.442
2019-02-19	425	0.8505	0.002	425.25
2019-02-19	426	0.828317	0.002	414.158
2019-02-19	427	0.806133	0.002	403.067
2019-02-19	428	0.787567	0.002	393.783
2019-02-19	429	0.772617	0.002	386.308
2019-02-19	430	0.757667	0.002	378.833
2019-02-19	431	0.761533	0.002	380.767
2019-02-19	432	0.7654	0.002	382.7
2019-02-19	433	0.76305	0.002	381.525
2019-02-19	434	0.754483	0.002	377.242
2019-02-19	435	0.745917	0.002	372.958
2019-02-19	436	0.739683	0.002	369.842
2019-02-19	437	0.73345	0.002	366.725
2019-02-19	438	0.726308	0.002	363.154
2019-02-19	439	0.718258	0.002	359.129
2019-02-19	440	0.710208	0.002	355.104
2019-02-19	441	0.698792	0.002	349.396
2019-02-19	442	0.687375	0.002	343.688
2019-02-19	443	0.676375	0.001	676.375
2019-02-19	444	0.665792	0.001	665.792
2019-02-19	445	0.655208	0.002	327.604
2019-02-19	446	0.647375	0.002	323.687
2019-02-19	447	0.639542	0.001	639.542
2019-02-19	448	0.630633	0.001	630.633
2019-02-19	449	0.62065	0.002	310.325
2019-02-19	450	0.610667	0.001	610.667
2019-02-19	451	0.592633	0.001	592.633
2019-02-19	452	0.5746	0.001	574.6
2019-02-19	453	0.558542	0.001	558.542
2019-02-19	454	0.544458	0.001	544.458
2019-02-19	455	0.530375	0.001	530.375
2019-02-19	456	0.539392	0.001	539.392
2019-02-19	457	0.548408	0.001	548.408
2019-02-19	458	0.562108	0.001	562.108
2019-02-19	459	0.580492	0.001	580.492
2019-02-19	460	0.598875	0.001	598.875
2019-02-19	461	0.580275	0.001	580.275
2019-02-19	462	0.561675	0.001	561.675
2019-02-19	463	0.538792	0.001	538.792
2019-02-19	464	0.511625	0.001	511.625
2019-02-19	465	0.484458	0.001	484.458
2019-02-19	466	0.486708	0.001	486.708
2019-02-19	467	0.488958	0.001	488.958
2019-02-19	468	0.491683	0.001	491.683
2019-02-19	469	0.494883	0.001	494.883
2019-02-19	470	0.498083	0.001	498.083
2019-02-19	471	0.483	0.001	483
2019-02-19	472	0.467917	0.001	467.917
2019-02-19	473	0.462442	0.001	462.442
2019-02-19	474	0.466575	0.001	466.575
2019-02-19	475	0.470708	0.001	470.708
2019-02-19	476	0.478292	0.001	478.292
2019-02-19	477	0.485875	0.001	485.875
2019-02-19	478	0.48615	0.001	486.15
2019-02-19	479	0.479117	0.001	479.117
2019-02-19	480	0.472083	0.001	472.083
2019-02-19	481	0.490117	0.001	490.117
2019-02-19	482	0.50815	0.001	508.15
2019-02-19	483	0.526217	0.001	526.217
2019-02-19	484	0.544317	0.001	544.317
2019-02-19	485	0.562417	0.001	562.417
2019-02-19	486	0.536683	0.001	536.683
2019-02-19	487	0.51095	0.001	510.95
2019-02-19	488	0.478892	0.001	478.892
2019-02-19	489	0.440508	0.001	440.508
2019-02-19	490	0.402125	0.001	402.125
2019-02-19	491	0.382792	0.001	382.792
2019-02-19	492	0.363458	0.001	363.458
2019-02-19	493	0.349475	0.001	349.475
2019-02-19	494	0.340842	0.001	340.842
2019-02-19	495	0.332208	0.001	332.208
2019-02-19	496	0.335508	0.001	335.508
2019-02-19	497	0.338808	0.001	338.808
2019-02-19	498	0.343842	0.001	343.842
2019-02-19	499	0.350608	0.001	350.608
2019-02-19	500	0.357375	0.001	357.375
2019-02-19	501	0.352408	0.001	352.408
2019-02-19	502	0.347442	0.001	347.442
2019-02-19	503	0.345058	0.001	345.058
2019-02-19	504	0.345258	0.001	345.258
2019-02-19	505	0.345458	0.001	345.458
2019-02-19	506	0.351475	0.001	351.475
2019-02-19	507	0.357492	0.001	357.492
2019-02-19	508	0.362925	0.001	362.925
2019-02-19	509	0.367775	0.001	367.775
2019-02-19	510	0.372625	0.001	372.625
2019-02-19	511	0.373642	0.001	373.642
2019-02-19	512	0.374658	0.001	374.658
2019-02-19	513	0.370625	0.001	370.625
2019-02-19	514	0.361542	0.001	361.542
2019-02-19	515	0.352458	0.001	352.458
2019-02-19	516	0.345142	0.001	345.142
2019-02-19	517	0.337825	0.001	337.825
2019-02-19	518	0.339433	0.001	339.433
2019-02-19	519	0.349967	0.001	349.967
2019-02-19	520	0.3605	0.001	360.5
2019-02-19	521	0.355133	0.001	355.133
2019-02-19	522	0.349767	0.001	349.767
2019-02-19	523	0.340058	0.001	340.058
2019-02-19	524	0.326008	0.001	326.008
2019-02-19	525	0.311958	0.001	311.958
2019-02-19	526	0.334908	0.001	334.908
2019-02-19	527	0.357858	0.001	357.858
2019-02-19	528	0.379258	0.001	379.258
2019-02-19	529	0.399108	0.001	399.108
2019-02-19	530	0.418958	0.001	418.958
2019-02-19	531	0.395592	0.001	395.592
2019-02-19	532	0.372225	0.001	372.225
2019-02-19	533	0.3418	0.001	341.8
2019-02-19	534	0.304317	0.001	304.317
2019-02-19	535	0.266833	0.001	266.833
2019-02-19	536	0.25285	0.001	252.85
2019-02-19	537	0.238867	0.001	238.867
2019-02-19	538	0.232292	0.001	232.292
2019-02-19	539	0.233125	0.001	233.125
2019-02-19	540	0.233958	0.001	233.958
2019-02-19	541	0.248075	0.001	248.075
2019-02-19	542	0.262192	0.001	262.192
2019-02-19	543	0.275458	0.001	275.458
2019-02-19	544	0.287875	0.001	287.875
2019-02-19	545	0.300292	0.001	300.292
2019-02-19	546	0.286375	0.001	286.375
2019-02-19	547	0.272458	0.001	272.458
2019-02-19	548	0.258292	0.001	258.292
2019-02-19	549	0.243875	0.001	243.875
2019-02-19	550	0.229458	0.001	229.458
2019-02-19	551	0.225708	0.001	225.708
2019-02-19	552	0.221958	0.001	221.958
2019-02-19	553	0.221225	0.001	221.225
2019-02-19	554	0.223508	0.001	223.508
2019-02-19	555	0.225792	0.001	225.792
2019-02-19	556	0.225675	0.001	225.675
2019-02-19	557	0.225558	0.001	225.558
2019-02-19	558	0.229158	0.001	229.158
2019-02-19	559	0.236475	0.001	236.475
2019-02-19	560	0.243792	0.001	243.792
2019-02-19	561	0.249658	0.001	249.658
2019-02-19	562	0.255525	0.001	255.525
2019-02-19	563	0.253667	0.001	253.667
2019-02-19	564	0.244083	0.001	244.083
2019-02-19	565	0.2345	0.001	234.5
2019-02-19	566	0.232783	0.001	232.783
2019-02-19	567	0.231067	0.001	231.067
2019-02-19	568	0.231558	0.001	231.558
2019-02-19	569	0.234258	0.001	234.258
2019-02-19	570	0.236958	0.001	236.958
2019-02-19	571	0.235792	0.001	235.792
2019-02-19	572	0.234625	0.001	234.625
2019-02-19	573	0.230092	0.001	230.092
2019-02-19	574	0.222192	0.001	222.192
2019-02-19	575	0.214292	0.001	214.292
2019-02-19	576	0.203058	0.001	203.058
2019-02-19	577	0.191825	0.001	191.825
2019-02-19	578	0.185925	0.001	185.925
2019-02-19	579	0.185358	0.001	185.358
2019-02-19	580	0.184792	0.001	184.792
2019-02-19	581	0.191075	0.001	191.075
2019-02-19	582	0.197358	0.001	197.358
2019-02-19	583	0.200775	0.001	200.775
2019-02-19	584	0.201325	0.001	201.325
2019-02-19	585	0.201875	0.001	201.875
2019-02-19	586	0.193742	0.001	193.742
2019-02-19	587	0.185608	0.001	185.608
2019-02-19	588	0.179892	0.001	179.892
2019-02-19	589	0.176592	0.001	176.592
2019-02-19	590	0.173292	0.001	173.292
2019-02-19	591	0.183092	0.001	183.092
2019-02-19	592	0.192892	0.001	192.892
2019-02-19	593	0.193517	0.001	193.517
2019-02-19	594	0.184967	0.001	184.967
2019-02-19	595	0.176417	0.001	176.417
2019-02-19	596	0.170267	0.001	170.267
2019-02-19	597	0.164117	0.001	164.117
2019-02-19	598	0.168558	0.001	168.558
2019-02-19	599	0.183592	0.001	183.592
2019-02-19	600	0.198625	0.001	198.625
2019-02-19	601	0.195142	0.001	195.142
2019-02-19	602	0.191658	0.001	191.658
2019-02-19	603	0.185058	0.001	185.058
2019-02-19	604	0.175342	0.001	175.342
2019-02-19	605	0.165625	0.001	165.625
2019-02-19	606	0.181225	0.001	181.225
2019-02-19	607	0.196825	0.001	196.825
2019-02-19	608	0.204108	0.001	204.108
2019-02-19	609	0.203075	0.001	203.075
2019-02-19	610	0.202042	0.001	202.042
2019-02-19	611	0.184058	0.001	184.058
2019-02-19	612	0.166075	0.001	166.075
2019-02-19	613	0.151767	0.001	151.767
2019-02-19	614	0.141133	0.001	141.133
2019-02-19	615	0.1305	0.001	130.5
2019-02-19	616	0.1245	0.001	124.5
2019-02-19	617	0.1185	0.001	118.5
2019-02-19	618	0.110358	0.001	110.358
2019-02-19	619	0.100075	0.001	100.075
2019-02-19	620	0.0897917	0.001	89.7917
2019-02-19	621	0.0896083	0.001	89.6083
2019-02-19	622	0.089425	0.001	89.425
2019-02-19	623	0.102075	0.001	102.075
2019-02-19	624	0.127558	0.001	127.558
2019-02-19	625	0.153042	0.001	153.042
2019-02-19	626	0.159625	0.001	159.625
2019-02-19	627	0.166208	0.001	166.208
2019-02-19	628	0.164683	0.001	164.683
2019-02-19	629	0.15505	0.001	155.05
2019-02-19	630	0.145417	0.001	145.417
2019-02-19	631	0.144333	0.001	144.333
2019-02-19	632	0.14325	0.001	143.25
2019-02-19	633	0.13875	0.001	138.75
2019-02-19	634	0.130833	0.001	130.833
2019-02-19	635	0.122917	0.001	122.917
2019-02-19	636	0.12805	0.001	128.05
2019-02-19	637	0.133183	0.001	133.183
2019-02-19	638	0.143733	0.001	143.733
2019-02-19	639	0.1597	0.001	159.7
2019-02-19	640	0.175667	0.001	175.667
2019-02-19	641	0.166333	0.001	166.333
2019-02-19	642	0.157	0.001	157
2019-02-19	643	0.143575	0.001	143.575
2019-02-19	644	0.126058	0.001	126.058
2019-02-19	645	0.108542	0.001	108.542
2019-02-19	646	0.115058	0.001	115.058
2019-02-19	647	0.121575	0.001	121.575
2019-02-19	648	0.129658	0.001	129.658
2019-02-19	649	0.139308	0.001	139.308
2019-02-19	650	0.148958	0.001	148.958
2019-02-19	651	0.165658	0.001	165.658
2019-02-19	652	0.182358	0.001	182.358
2019-02-19	653	0.192975	0.001	192.975
2019-02-19	654	0.197508	0.001	197.508
2019-02-19	655	0.202042	0.001	202.042
2019-02-19	656	0.181458	0.001	181.458
2019-02-19	657	0.160875	0.001	160.875
2019-02-19	658	0.149483	0.001	149.483
2019-02-19	659	0.147283	0.001	147.283
2019-02-19	660	0.145083	0.001	145.083
2019-02-19	661	0.14065	0.001	140.65
2019-02-19	662	0.136217	0.001	136.217
2019-02-19	663	0.139467	0.001	139.467
2019-02-19	664	0.1504	0.001	150.4
2019-02-19	665	0.161333	0.001	161.333
2019-02-19	666	0.162933	0.001	162.933
2019-02-19	667	0.164533	0.001	164.533
2019-02-19	668	0.148992	0.001	148.992
2019-02-19	669	0.116308	0.001	116.308
2019-02-19	670	0.083625	0.001	83.625
2019-02-19	671	0.0828083	0.001	82.8083
2019-02-19	672	0.0819917	0.001	81.9917
2019-02-19	673	0.0844667	0.001	84.4667
2019-02-19	674	0.0902333	0.001	90.2333
2019-02-19	675	0.096	0.001	96
2019-02-19	676	0.0949333	0.001	94.9333
2019-02-19	677	0.0938667	0.001	93.8667
2019-02-19	678	0.102658	0.001	102.658
2019-02-19	679	0.121308	0.001	121.308
2019-02-19	680	0.139958	0.001	139.958
2019-02-19	681	0.145042	0.001	145.042
2019-02-19	682	0.150125	0.001	150.125
2019-02-19	683	0.146333	0.001	146.333
2019-02-19	684	0.133667	0.001	133.667
2019-02-19	685	0.121	0.001	121
2019-02-19	686	0.114283	0.001	114.283
2019-02-19	687	0.107567	0.001	107.567
2019-02-19	688	0.111558	0.001	111.558
2019-02-19	689	0.126258	0.001	126.258
2019-02-19	690	0.140958	0.001	140.958
2019-02-19	691	0.146842	0.001	146.842
2019-02-19	692	0.152725	0.001	152.725
2019-02-19	693	0.147708	0.001	147.708
2019-02-19	694	0.131792	0.001	131.792
2019-02-19	695	0.115875	0.001	115.875
2019-02-19	696	0.107742	0.001	107.742
2019-02-19	697	0.0996083	0.001	99.6083
2019-02-19	698	0.0965	0.001	96.5
2019-02-19	699	0.0984167	0.001	98.4167
2019-02-19	700	0.100333	0.001	100.333
2019-02-19	701	0.100117	0.001	100.117
2019-02-19	702	0.0999	0.001	99.9
2019-02-19	703	0.102975	0.001	102.975
2019-02-19	704	0.109342	0.001	109.342
2019-02-19	705	0.115708	0.001	115.708
2019-02-19	706	0.129158	0.001	129.158
2019-02-19	707	0.142608	0.001	142.608
2019-02-19	708	0.143383	0.001	143.383
2019-02-19	709	0.131483	0.001	131.483
2019-02-19	710	0.119583	0.001	119.583
2019-02-19	711	0.11075	0.001	110.75
2019-02-19	712	0.101917	0.001	101.917
2019-02-19	713	0.097075	0.001	97.075
2019-02-19	714	0.096225	0.001	96.225
2019-02-19	715	0.095375	0.001	95.375
2019-02-19	716	0.096325	0.001	96.325
2019-02-19	717	0.097275	0.001	97.275
2019-02-19	718	0.0965667	0.001	96.5667
2019-02-19	719	0.0942	0.001	94.2
2019-02-19	720	0.0918333	0.001	91.8333
2019-02-19	721	0.0804333	0.001	80.4333
2019-02-19	722	0.0690333	0.001	69.0333
2019-02-19	723	0.0685833	0.001	68.5833
2019-02-19	724	0.0790833	0.001	79.0833
2019-02-19	725	0.0895833	0.001	89.5833
2019-02-19	726	0.0916	0.001	91.6
2019-02-19	727	0.0936167	0.001	93.6167
2019-02-19	728	0.0783833	0.001	78.3833
2019-02-19	729	0.0459	0.001	45.9
2019-02-19	730	0.0134167	0.001	13.4167
2019-03-04	220	11.0615	0.057	194.062
2019-03-04	221	10.8705	0.057	190.71
2019-03-04	222	10.6794	0.057	187.358
2019-03-04	223	10.503	0.057	184.262
2019-03-04	224	10.3411	0.057	181.423
2019-03-04	225	10.1792	0.057	178.583
2019-03-04	226	10.0384	0.057	176.113
2019-03-04	227	9.89758	0.057	173.642
2019-03-04	228	9.75001	0.057	171.053
2019-03-04	229	9.59569	0.057	168.345
2019-03-04	230	9.44138	0.056	168.596
2019-03-04	231	9.29569	0.056	165.994
2019-03-04	232	9.15001	0.055	166.364
2019-03-04	233	9.0161	0.054	166.965
2019-03-04	234	8.89397	0.053	167.811
2019-03-04	235	8.77183	0.052	168.689
2019-03-04	236	8.67007	0.051	170.001
2019-03-04	237	8.5683	0.049	174.863
2019-03-04	238	8.47712	0.048	176.607
2019-03-04	239	8.39652	0.046	182.533
2019-03-04	240	8.31592	0.044	188.998
2019-03-04	241	8.22953	0.042	195.941
2019-03-04	242	8.14315	0.04	203.579
2019-03-04	243	8.05582	0.038	211.995
2019-03-04	244	7.96756	0.036	221.321
2019-03-04	245	7.87929	0.034	231.744
2019-03-04	246	7.80294	0.033	236.453
2019-03-04	247	7.72659	0.031	249.245
2019-03-04	248	7.6456	0.03	254.853
2019-03-04	249	7.55997	0.028	269.999
2019-03-04	250	7.47433	0.027	276.827
2019-03-04	251	7.4179	0.026	285.304
2019-03-04	252	7.36147	0.026	283.133
2019-03-04	253	7.31842	0.025	292.737
2019-03-04	254	7.28875	0.024	303.698
2019-03-04	255	7.25908	0.024	302.462
2019-03-04	256	7.24512	0.024	301.88
2019-03-04	257	7.23115	0.023	314.398
2019-03-04	258	7.20439	0.023	313.234
2019-03-04	259	7.16484	0.023	311.515
2019-03-04	260	7.12529	0.022	323.877
2019-03-04	261	7.04778	0.022	320.353
2019-03-04	262	6.97026	0.022	316.83
2019-03-04	263	6.90905	0.022	314.048
2019-03-04	264	6.86415	0.022	312.007
2019-03-04	265	6.81925	0.021	324.726
2019-03-04	266	6.78855	0.021	323.264
2019-03-04	267	6.75785	0.021	321.802
2019-03-04	268	6.71766	0.021	319.888
2019-03-04	269	6.66798	0.021	317.523
2019-03-04	270	6.61829	0.021	315.157
2019-03-04	271	6.55593	0.021	312.187
2019-03-04	272	6.49356	0.02	324.678
2019-03-04	273	6.43232	0.02	321.616
2019-03-04	274	6.37223	0.02	318.611
2019-03-04	275	6.31213	0.02	315.606
2019-03-04	276	6.25838	0.02	312.919
2019-03-04	277	6.20463	0.02	310.231
2019-03-04	278	6.15507	0.019	323.951
2019-03-04	279	6.1097	0.019	321.563
2019-03-04	280	6.06433	0.019	319.175
2019-03-04	281	6.01768	0.019	316.72
2019-03-04	282	5.97103	0.018	331.724
2019-03-04	283	5.92121	0.018	328.956
2019-03-04	284	5.86821	0.018	326.012
2019-03-04	285	5.81521	0.018	323.067
2019-03-04	286	5.76146	0.017	338.909
2019-03-04	287	5.70771	0.017	335.748
2019-03-04	288	5.65318	0.017	332.54
2019-03-04	289	5.59788	0.016	349.868
2019-03-04	290	5.54258	0.016	346.411
2019-03-04	291	5.49235	0.016	343.272
2019-03-04	292	5.44212	0.016	340.132
2019-03-04	293	5.39203	0.016	337.002
2019-03-04	294	5.3421	0.016	333.881
2019-03-04	295	5.29217	0.015	352.811
2019-03-04	296	5.22818	0.015	348.546
2019-03-04	297	5.1642	0.015	344.28
2019-03-04	298	5.09821	0.015	339.881
2019-03-04	299	5.03021	0.015	335.347
2019-03-04	300	4.96221	0.015	330.814
2019-03-04	301	4.90313	0.015	326.875
2019-03-04	302	4.84404	0.014	346.003
2019-03-04	303	4.79006	0.015	319.337
2019-03-04	304	4.74117	0.015	316.078
2019-03-04	305	4.69229	0.014	335.164
2019-03-04	306	4.64847	0.014	332.034
2019-03-04	307	4.60466	0.014	328.904
2019-03-04	308	4.55531	0.014	325.379
2019-03-04	309	4.50043	0.014	321.459
2019-03-04	310	4.44554	0.014	317.539
2019-03-04	311	4.38784	0.014	313.417
2019-03-04	312	4.33014	0.013	333.088
2019-03-04	313	4.27271	0.013	328.67
2019-03-04	314	4.21554	0.013	324.272
2019-03-04	315	4.15838	0.013	319.875
2019-03-04	316	4.10208	0.013	315.544
2019-03-04	317	4.04577	0.013	311.213
2019-03-04	318	3.99792	0.013	307.533
2019-03-04	319	3.95853	0.013	304.502
2019-03-04	320	3.91913	0.012	326.594
2019-03-04	321	3.88929	0.012	324.108
2019-03-04	322	3.85946	0.012	321.622
2019-03-04	323	3.82105	0.012	318.421
2019-03-04	324	3.77407	0.012	314.506
2019-03-04	325	3.72708	0.012	310.59
2019-03-04	326	3.66688	0.012	305.574
2019-03-04	327	3.60668	0.012	300.557
2019-03-04	328	3.55797	0.012	296.498
2019-03-04	329	3.52076	0.012	293.397
2019-03-04	330	3.48354	0.011	316.686
2019-03-04	331	3.46137	0.011	314.67
2019-03-04	332	3.43921	0.011	312.655
2019-03-04	333	3.40664	0.011	309.695
2019-03-04	334	3.36368	0.011	305.789
2019-03-04	335	3.32071	0.011	301.883
2019-03-04	336	3.27194	0.011	297.449
2019-03-04	337	3.22317	0.011	293.016
2019-03-04	338	3.18147	0.011	289.224
2019-03-04	339	3.14682	0.011	286.074
2019-03-04	340	3.11217	0.011	282.924
2019-03-04	341	3.08082	0.011	280.074
2019-03-04	342	3.04947	0.01	304.947
2019-03-04	343	3.01357	0.01	301.357
2019-03-04	344	2.97314	0.01	297.314
2019-03-04	345	2.93271	0.01	293.271
2019-03-04	346	2.88801	0.009	320.89
2019-03-04	347	2.84331	0.009	315.923
2019-03-04	348	2.80114	0.009	311.238
2019-03-04	349	2.76151	0.009	306.834
2019-03-04	350	2.72187	0.009	302.431
2019-03-04	351	2.69516	0.008	336.895
2019-03-04	352	2.66844	0.008	333.555
2019-03-04	353	2.64208	0.009	293.565
2019-03-04	354	2.61608	0.008	327.01
2019-03-04	355	2.59008	0.008	323.76
2019-03-04	356	2.55228	0.008	319.035
2019-03-04	357	2.51448	0.008	314.31
2019-03-04	358	2.47425	0.008	309.281
2019-03-04	359	2.43158	0.008	303.948
2019-03-04	360	2.38892	0.008	298.615
2019-03-04	361	2.34507	0.008	293.133
2019-03-04	362	2.30122	0.007	328.745
2019-03-04	363	2.25229	0.007	321.756
2019-03-04	364	2.19829	0.007	314.042
2019-03-04	365	2.14429	0.007	306.327
2019-03-04	366	2.10276	0.007	300.394
2019-03-04	367	2.06122	0.007	294.461
2019-03-04	368	2.0293	0.007	289.9
2019-03-04	369	2.00698	0.007	286.712
2019-03-04	370	1.98467	0.006	330.778
2019-03-04	371	1.967	0.006	327.833
2019-03-04	372	1.94933	0.006	324.889
2019-03-04	373	1.93441	0.006	322.401
2019-03-04	374	1.92223	0.006	320.371
2019-03-04	375	1.91004	0.006	318.34
2019-03-04	376	1.89014	0.006	315.024
2019-03-04	377	1.87024	0.006	311.707
2019-03-04	378	1.84442	0.005	368.883
2019-03-04	379	1.81267	0.006	302.111
2019-03-04	380	1.78092	0.005	356.183
2019-03-04	381	1.76583	0.005	353.167
2019-03-04	382	1.75075	0.005	350.15
2019-03-04	383	1.74202	0.005	348.403
2019-03-04	384	1.73963	0.005	347.927
2019-03-04	385	1.73725	0.005	347.45
2019-03-04	386	1.72092	0.005	344.183
2019-03-04	387	1.70458	0.005	340.917
2019-03-04	388	1.6865	0.005	337.3
2019-03-04	389	1.66667	0.005	333.333
2019-03-04	390	1.64683	0.005	329.367
2019-03-04	391	1.62742	0.005	325.483
2019-03-04	392	1.608	0.005	321.6
2019-03-04	393	1.59024	0.005	318.048
2019-03-04	394	1.57414	0.005	314.828
2019-03-04	395	1.55804	0.005	311.608
2019-03-04	396	1.54513	0.005	309.025
2019-03-04	397	1.53221	0.004	383.052
2019-03-04	398	1.52032	0.004	380.079
2019-03-04	399	1.50945	0.004	377.362
2019-03-04	400	1.49858	0.004	374.646
2019-03-04	401	1.48358	0.004	370.896
2019-03-04	402	1.46858	0.004	367.146
2019-03-04	403	1.4415	0.004	360.375
2019-03-04	404	1.40233	0.004	350.583
2019-03-04	405	1.36317	0.004	340.792
2019-03-04	406	1.31205	0.004	328.012
2019-03-04	407	1.26093	0.004	315.233
2019-03-04	408	1.22162	0.004	305.404
2019-03-04	409	1.1941	0.004	298.525
2019-03-04	410	1.16658	0.004	291.646
2019-03-04	411	1.14807	0.004	287.017
2019-03-04	412	1.12955	0.004	282.387
2019-03-04	413	1.11402	0.004	278.504
2019-03-04	414	1.10147	0.004	275.367
2019-03-04	415	1.08892	0.004	272.229
2019-03-04	416	1.08832	0.004	272.079
2019-03-04	417	1.08772	0.004	271.929
2019-03-04	418	1.07942	0.004	269.854
2019-03-04	419	1.06342	0.004	265.854
2019-03-04	420	1.04742	0.004	261.854
2019-03-04	421	1.019	0.004	254.75
2019-03-04	422	0.990583	0.004	247.646
2019-03-04	423	0.966442	0.004	241.61
2019-03-04	424	0.946575	0.004	236.644
2019-03-04	425	0.926708	0.004	231.677
2019-03-04	426	0.903958	0.004	225.99
2019-03-04	427	0.881208	0.004	220.302
2019-03-04	428	0.862417	0.004	215.604
2019-03-04	429	0.847583	0.004	211.896
2019-03-04	430	0.83275	0.004	208.188
2019-03-04	431	0.836817	0.004	209.204
2019-03-04	432	0.840883	0.004	210.221
2019-03-04	433	0.838667	0.004	209.667
2019-03-04	434	0.830167	0.004	207.542
2019-03-04	435	0.821667	0.004	205.417
2019-03-04	436	0.815233	0.003	271.744
2019-03-04	437	0.8088	0.003	269.6
2019-03-04	438	0.8011	0.003	267.033
2019-03-04	439	0.792133	0.003	264.044
2019-03-04	440	0.783167	0.003	261.056
2019-03-04	441	0.771617	0.003	257.206
2019-03-04	442	0.760067	0.003	253.356
2019-03-04	443	0.7489	0.003	249.633
2019-03-04	444	0.738117	0.003	246.039
2019-03-04	445	0.727333	0.003	242.444
2019-03-04	446	0.71845	0.003	239.483
2019-03-04	447	0.709567	0.003	236.522
2019-03-04	448	0.699933	0.003	233.311
2019-03-04	449	0.68955	0.003	229.85
2019-03-04	450	0.679167	0.003	226.389
2019-03-04	451	0.660933	0.003	220.311
2019-03-04	452	0.6427	0.002	321.35
2019-03-04	453	0.626975	0.002	313.487
2019-03-04	454	0.613758	0.002	306.879
2019-03-04	455	0.600542	0.002	300.271
2019-03-04	456	0.609175	0.002	304.588
2019-03-04	457	0.617808	0.002	308.904
2019-03-04	458	0.630892	0.002	315.446
2019-03-04	459	0.648425	0.002	324.213
2019-03-04	460	0.665958	0.002	332.979
2019-03-04	461	0.647425	0.002	323.713
2019-03-04	462	0.628892	0.002	314.446
2019-03-04	463	0.606083	0.002	303.042
2019-03-04	464	0.579	0.001	579
2019-03-04	465	0.551917	0.001	551.917
2019-03-04	466	0.553967	0.001	553.967
2019-03-04	467	0.556017	0.001	556.017
2019-03-04	468	0.558792	0.002	279.396
2019-03-04	469	0.562292	0.002	281.146
2019-03-04	470	0.565792	0.002	282.896
2019-03-04	471	0.550808	0.001	550.808
2019-03-04	472	0.535825	0.001	535.825
2019-03-04	473	0.530492	0.001	530.492
2019-03-04	474	0.534808	0.001	534.808
2019-03-04	475	0.539125	0.001	539.125
2019-03-04	476	0.547308	0.001	547.308
2019-03-04	477	0.555492	0.001	555.492
2019-03-04	478	0.555825	0.001	555.825
2019-03-04	479	0.548308	0.001	548.308
2019-03-04	480	0.540792	0.001	540.792
2019-03-04	481	0.556392	0.001	556.392
2019-03-04	482	0.571992	0.001	571.992
2019-03-04	483	0.5873	0.001	587.3
2019-03-04	484	0.602317	0.001	602.317
2019-03-04	485	0.617333	0.001	617.333
2019-03-04	486	0.591083	0.001	591.083
2019-03-04	487	0.564833	0.001	564.833
2019-03-04	488	0.532792	0.001	532.792
2019-03-04	489	0.494958	0.001	494.958
2019-03-04	490	0.457125	0.001	457.125
2019-03-04	491	0.438208	0.001	438.208
2019-03-04	492	0.419292	0.001	419.292
2019-03-04	493	0.406417	0.001	406.417
2019-03-04	494	0.399583	0.001	399.583
2019-03-04	495	0.39275	0.001	392.75
2019-03-04	496	0.397183	0.001	397.183
2019-03-04	497	0.401617	0.001	401.617
2019-03-04	498	0.407817	0.001	407.817
2019-03-04	499	0.415783	0.001	415.783
2019-03-04	500	0.42375	0.001	423.75
2019-03-04	501	0.4194	0.001	419.4
2019-03-04	502	0.41505	0.001	415.05
2019-03-04	503	0.413158	0.001	413.158
2019-03-04	504	0.413725	0.001	413.725
2019-03-04	505	0.414292	0.001	414.292
2019-03-04	506	0.420425	0.001	420.425
2019-03-04	507	0.426558	0.001	426.558
2019-03-04	508	0.431758	0.001	431.758
2019-03-04	509	0.436025	0.001	436.025
2019-03-04	510	0.440292	0.001	440.292
2019-03-04	511	0.440625	0.001	440.625
2019-03-04	512	0.440958	0.001	440.958
2019-03-04	513	0.43705	0.001	437.05
2019-03-04	514	0.4289	0.001	428.9
2019-03-04	515	0.42075	0.001	420.75
2019-03-04	516	0.413017	0.001	413.017
2019-03-04	517	0.405283	0.001	405.283
2019-03-04	518	0.406275	0.001	406.275
2019-03-04	519	0.415992	0.001	415.992
2019-03-04	520	0.425708	0.001	425.708
2019-03-04	521	0.420275	0.001	420.275
2019-03-04	522	0.414842	0.001	414.842
2019-03-04	523	0.404758	0.001	404.758
2019-03-04	524	0.390025	0.001	390.025
2019-03-04	525	0.375292	0.001	375.292
2019-03-04	526	0.397092	0.001	397.092
2019-03-04	527	0.418892	0.001	418.892
2019-03-04	528	0.438825	0.001	438.825
2019-03-04	529	0.456892	0.001	456.892
2019-03-04	530	0.474958	0.001	474.958
2019-03-04	531	0.450492	0.001	450.492
2019-03-04	532	0.426025	0.001	426.025
2019-03-04	533	0.395317	0.001	395.317
2019-03-04	534	0.358367	0.001	358.367
2019-03-04	535	0.321417	0.001	321.417
2019-03-04	536	0.30845	0	#DIV/0!
2019-03-04	537	0.295483	0.001	295.483
2019-03-04	538	0.289658	0.001	289.658
2019-03-04	539	0.290975	0.001	290.975
2019-03-04	540	0.292292	0.001	292.292
2019-03-04	541	0.306442	0.001	306.442
2019-03-04	542	0.320592	0.001	320.592
2019-03-04	543	0.333842	0.001	333.842
2019-03-04	544	0.346192	0.001	346.192
2019-03-04	545	0.358542	0.001	358.542
2019-03-04	546	0.344475	0.001	344.475
2019-03-04	547	0.330408	0.001	330.408
2019-03-04	548	0.3167	0.001	316.7
2019-03-04	549	0.30335	0.001	303.35
2019-03-04	550	0.29	0.001	290
2019-03-04	551	0.286833	0.001	286.833
2019-03-04	552	0.283667	0.001	283.667
2019-03-04	553	0.283592	0.001	283.592
2019-03-04	554	0.286608	0.001	286.608
2019-03-04	555	0.289625	0.001	289.625
2019-03-04	556	0.289558	0.001	289.558
2019-03-04	557	0.289492	0.001	289.492
2019-03-04	558	0.292642	0.001	292.642
2019-03-04	559	0.299008	0.001	299.008
2019-03-04	560	0.305375	0.001	305.375
2019-03-04	561	0.312742	0.001	312.742
2019-03-04	562	0.320108	0.001	320.108
2019-03-04	563	0.318775	0.001	318.775
2019-03-04	564	0.308742	0.001	308.742
2019-03-04	565	0.298708	0.001	298.708
2019-03-04	566	0.296275	0.001	296.275
2019-03-04	567	0.293842	0.001	293.842
2019-03-04	568	0.294067	0.001	294.067
2019-03-04	569	0.29695	0.001	296.95
2019-03-04	570	0.299833	0.001	299.833
2019-03-04	571	0.29825	0.001	298.25
2019-03-04	572	0.296667	0.001	296.667
2019-03-04	573	0.2923	0.001	292.3
2019-03-04	574	0.28515	0.001	285.15
2019-03-04	575	0.278	0.001	278
2019-03-04	576	0.26665	0.001	266.65
2019-03-04	577	0.2553	0.001	255.3
2019-03-04	578	0.248975	0.001	248.975
2019-03-04	579	0.247675	0.001	247.675
2019-03-04	580	0.246375	0.001	246.375
2019-03-04	581	0.253225	0.001	253.225
2019-03-04	582	0.260075	0.001	260.075
2019-03-04	583	0.263308	0.001	263.308
2019-03-04	584	0.262925	0.001	262.925
2019-03-04	585	0.262542	0.001	262.542
2019-03-04	586	0.255008	0.001	255.008
2019-03-04	587	0.247475	0.001	247.475
2019-03-04	588	0.242492	0.001	242.492
2019-03-04	589	0.240058	0.001	240.058
2019-03-04	590	0.237625	0.001	237.625
2019-03-04	591	0.245292	0.001	245.292
2019-03-04	592	0.252958	0.001	252.958
2019-03-04	593	0.252383	0.001	252.383
2019-03-04	594	0.243567	0.001	243.567
2019-03-04	595	0.23475	0.001	234.75
2019-03-04	596	0.2293	0.001	229.3
2019-03-04	597	0.22385	0.001	223.85
2019-03-04	598	0.228908	0.001	228.908
2019-03-04	599	0.244475	0.001	244.475
2019-03-04	600	0.260042	0.001	260.042
2019-03-04	601	0.256858	0.001	256.858
2019-03-04	602	0.253675	0.001	253.675
2019-03-04	603	0.247317	0.001	247.317
2019-03-04	604	0.237783	0.001	237.783
2019-03-04	605	0.22825	0.001	228.25
2019-03-04	606	0.243267	0.001	243.267
2019-03-04	607	0.258283	0.001	258.283
2019-03-04	608	0.265017	0.001	265.017
2019-03-04	609	0.263467	0.001	263.467
2019-03-04	610	0.261917	0.001	261.917
2019-03-04	611	0.243917	0.001	243.917
2019-03-04	612	0.225917	0.001	225.917
2019-03-04	613	0.211983	0.001	211.983
2019-03-04	614	0.202117	0.001	202.117
2019-03-04	615	0.19225	0.001	192.25
2019-03-04	616	0.185733	0.001	185.733
2019-03-04	617	0.179217	0.001	179.217
2019-03-04	618	0.170333	0.001	170.333
2019-03-04	619	0.159083	0.001	159.083
2019-03-04	620	0.147833	0.001	147.833
2019-03-04	621	0.147333	0.001	147.333
2019-03-04	622	0.146833	0.001	146.833
2019-03-04	623	0.159258	0.001	159.258
2019-03-04	624	0.184608	0.001	184.608
2019-03-04	625	0.209958	0.001	209.958
2019-03-04	626	0.217308	0.001	217.308
2019-03-04	627	0.224658	0.001	224.658
2019-03-04	628	0.224217	0.001	224.217
2019-03-04	629	0.215983	0.001	215.983
2019-03-04	630	0.20775	0.001	207.75
2019-03-04	631	0.205717	0.001	205.717
2019-03-04	632	0.203683	0.001	203.683
2019-03-04	633	0.197975	0.001	197.975
2019-03-04	634	0.188592	0.001	188.592
2019-03-04	635	0.179208	0.001	179.208
2019-03-04	636	0.185075	0.001	185.075
2019-03-04	637	0.190942	0.001	190.942
2019-03-04	638	0.202125	0.001	202.125
2019-03-04	639	0.218625	0.001	218.625
2019-03-04	640	0.235125	0.001	235.125
2019-03-04	641	0.226308	0.001	226.308
2019-03-04	642	0.217492	0.001	217.492
2019-03-04	643	0.204258	0.001	204.258
2019-03-04	644	0.186608	0.001	186.608
2019-03-04	645	0.168958	0.001	168.958
2019-03-04	646	0.174758	0.001	174.758
2019-03-04	647	0.180558	0.001	180.558
2019-03-04	648	0.189258	0.001	189.258
2019-03-04	649	0.200858	0.001	200.858
2019-03-04	650	0.212458	0.001	212.458
2019-03-04	651	0.228642	0.001	228.642
2019-03-04	652	0.244825	0.001	244.825
2019-03-04	653	0.254725	0.001	254.725
2019-03-04	654	0.258342	0.001	258.342
2019-03-04	655	0.261958	0.001	261.958
2019-03-04	656	0.241092	0.001	241.092
2019-03-04	657	0.220225	0.001	220.225
2019-03-04	658	0.208208	0.001	208.208
2019-03-04	659	0.205042	0.001	205.042
2019-03-04	660	0.201875	0.001	201.875
2019-03-04	661	0.198375	0.001	198.375
2019-03-04	662	0.194875	0.001	194.875
2019-03-04	663	0.199092	0.001	199.092
2019-03-04	664	0.211025	0.001	211.025
2019-03-04	665	0.222958	0.001	222.958
2019-03-04	666	0.222225	0.001	222.225
2019-03-04	667	0.221492	0.001	221.492
2019-03-04	668	0.20445	0.001	204.45
2019-03-04	669	0.1711	0.001	171.1
2019-03-04	670	0.13775	0.001	137.75
2019-03-04	671	0.136967	0.001	136.967
2019-03-04	672	0.136183	0.001	136.183
2019-03-04	673	0.139175	0.001	139.175
2019-03-04	674	0.145942	0.001	145.942
2019-03-04	675	0.152708	0.001	152.708
2019-03-04	676	0.153592	0.001	153.592
2019-03-04	677	0.154475	0.001	154.475
2019-03-04	678	0.163267	0.001	163.267
2019-03-04	679	0.179967	0.001	179.967
2019-03-04	680	0.196667	0.001	196.667
2019-03-04	681	0.20005	0.001	200.05
2019-03-04	682	0.203433	0.001	203.433
2019-03-04	683	0.198883	0.001	198.883
2019-03-04	684	0.1864	0.001	186.4
2019-03-04	685	0.173917	0.001	173.917
[truncated: 8,732 more rows]

## Sheet: Absorbance ratio vs Indexs
Site	Date	water depth(cm)	turbidity	water temperature (℃)	Pressure	Voltage	Absorbance_S::CAN	Absorbance_UV1800	Ratio
Cold station	2018-10-01	62.65	1.7875	2.89167	75.9167	12.9588	23.0711	0.148472	147.155
Cold station	2018-11-01	53.7417	0.6625	0.0875	39.9167	12.7904	6.19047	0.0478167	143.325
Cold station	2019-02-19	48.1958	0.545833	0.075	70.25	12.9967	4.62682	0.0122778	654.765
Cold station	2019-03-04	51.4542	0.7875	0.0875	4.08333	12.95	4.86974	0.0186222	298.553
Cold station	2019-04-04	45.975	0.866667	0.404167	158	13.1962	5.33089	0.0200667	364.815
Cold station	2019-04-16	46.55	1.02917	1.31667	147.25	13.2621	6.26548	0.0387111	161.726
Cold station	2019-05-04	54.3167	2.63913	1.21667	124.708	13.2208	25.3709	0.14	183.929
Cold station	2019-05-26	69.5083	3.84167	4.29583	107.583	13.215	21.4534	0.111144	199.323
Cold station	2019-06-05	73.8458	4.34583	6.62083	100.792	13.2996	27.6714	0.194778	141.992
Cold station	2019-06-11	76.1042	4.64583	7.47083	89.4583	13.2717	33.3241	0.2091	165.063
Cold station	2019-06-17	60.8208	3.83333	9.24583	86.7917	13.3621	19.4366	0.120344	163.807
Cold station	2019-07-01	72.6125	5.44167	7.05417	68.375	13.2721	30.0122	0.249094	116.349
Cold station	2019-07-07	71.3167	5.475	8.0625	62.0833	13.2346	29.7895	0.153956	193.518
Cold station	2019-07-12	61.0583	4.94167	8.11667	55.75	13.3117	17.8425	0.120022	151.051
Cold station	2019-07-15	62.575	4.925	7.2375	51.9167	13.2762	18.6994	0.110939	176.372
Cold station	2019-07-22	62.1208	5.37273	10.1435	44.9167	13.3658	23.4241	0.205528	118.38
Cold station	2019-07-29	57.7083	4.82083	7.69167	34.2917	13.2329	13.8954	0.0829389	178.645
Cold station	2019-08-05	59.0958	4.71304	5.96667	25.875	13.1654	12.5432	0.0758278	183.591
Cold station	2019-08-12	57.9333	4.67083	8.42917	9	13.2717	10.5773	0.0621778	183.496
Cold station	2019-08-17	59.6583	4.88333	7.85833	188.75	13.2446	12.9667	0.0787778	181.025
Cold station	2019-08-20	60.3667	5.12917	9.57083	187.417	13.24	14.5579	0.114089	129.936

## Sheet: Absorbance&DOC
1920-01-20 12:00:00	site	220nm	222.5nm	225nm	227.5nm	230nm	232.5nm	235nm	237.5nm	240nm	242.5nm	245nm	247.5nm	250nm	252.5nm	255nm	257.5nm	260nm	262.5nm	265nm	267.5nm	270nm	272.5nm	275nm	277.5nm	280nm	282.5nm	285nm	287.5nm	290nm	292.5nm	295nm	297.5nm	300nm	302.5nm	305nm	307.5nm	310nm	312.5nm	315nm	317.5nm	320nm	322.5nm	325nm	327.5nm	330nm	332.5nm	335nm	337.5nm
2016-05-09	4	138.126	135.349	131.742	128.61	126.418	123.382	119.059	114.528	110.447	107.651	105.482	103.632	102.023	100.218	98.0451	95.8092	94.3637	93.0725	90.9769	88.6181	86.4589	84.5697	82.7161	80.6109	78.3874	76.2408	74.2116	72.2107	70.2854	68.1856	66.1159	64.3856	62.69	60.8864	58.9074	56.8553	55.0851	53.5389	51.998	50.4308	48.926	47.2862	45.886	44.7265	43.4588	42.0985	40.7952	39.56
2016-05-17	5	150	148.6	147	145.6	144.1	141.1	136.7	133	130.6	129	127.2	125.5	123.6	120.8	117.7	115.4	114.1	112.8	110.5	108.2	106.4	104.8	102.9	100.4	97.9	95.6	93.6	91.7	89.7	87.6	85.6	84.1	82.7	80.9	78.9	77.1	75.5	74	72.5	70.8	69.1	67.4	65.9	64.6	63.3	61.9	60.6	59.4
2016-05-31	4	156.734	153.49	149.477	145.886	143.335	139.811	134.898	129.731	125.082	121.861	119.321	117.193	115.373	113.281	110.765	108.284	106.681	105.238	102.935	100.381	98.0285	95.9749	93.9545	91.6345	89.1925	86.8008	84.5425	82.3249	80.1337	77.8109	75.5321	73.5519	71.6275	69.6119	67.39	65.0821	63.0955	61.3233	59.5759	57.8072	56.0737	54.2216	52.633	51.27	49.7915	48.2412	46.7864	45.4604
2016-05-31	5	123.795	121.707	119.015	116.42	114.519	112.008	108.555	105.003	101.917	99.6344	97.6729	95.9448	94.3729	92.4781	90.2865	88.1354	86.6104	85.2385	83.0917	80.6948	78.5969	76.7979	74.926	72.7271	70.526	68.4115	66.475	64.6104	62.6792	60.6813	58.7833	57.15	55.5333	53.7635	51.8875	50.1313	48.625	47.2281	45.7979	44.3385	42.8542	41.4896	40.149	38.9854	37.8	36.5427	35.3781	34.2958
2016-06-14	4	164.835	161.451	157.236	153.463	150.798	147.089	141.932	136.534	131.663	128.264	125.535	123.223	121.198	118.896	116.172	113.481	111.768	110.326	108.081	105.606	103.362	101.408	99.4394	97.1451	94.7209	92.3069	89.9761	87.6685	85.3998	82.9883	80.616	78.5833	76.608	74.5401	72.2768	69.9594	67.9591	66.1554	64.3449	62.5402	60.7497	58.8066	57.1428	55.7254	54.1623	52.5356	51.016	49.6054
2016-06-14	5	119.092	117.024	114.423	111.885	110.068	107.685	104.376	101.005	98.0792	95.8969	94.0292	92.3833	90.9115	89.1073	87.0323	84.9802	83.4917	82.2208	80.2094	77.9542	75.9917	74.2854	72.5229	70.45	68.3781	66.3698	64.5365	62.775	60.9646	59.0781	57.2469	55.6917	54.1854	52.4844	50.699	49.0229	47.5583	46.2167	44.8958	43.4958	42.0521	40.7104	39.4062	38.2781	37.1417	35.9594	34.8312	33.7719
2016-06-29	4	229.266	225.04	219.412	214.258	210.398	204.859	197.217	189.383	182.535	177.755	173.921	170.696	167.907	164.714	160.954	157.331	155.011	152.84	149.378	145.512	141.977	138.853	135.724	132.167	128.472	124.858	121.425	118.093	114.775	111.283	107.885	104.917	102.029	98.9389	95.564	92.1143	89.1263	86.5053	83.8875	81.258	78.6707	75.9717	73.6471	71.6405	69.4648	67.2021	65.079	63.0975
2016-06-29	5	148.705	145.837	142.402	139.157	136.815	133.918	130.12	126.411	123.353	121.199	119.457	117.977	116.673	115.145	113.491	111.892	110.666	109.287	106.91	103.986	101.017	98.1562	95.1219	91.5385	87.95	84.6521	81.8344	79.3167	76.8958	74.5292	72.3594	70.5146	68.6906	66.7208	64.6312	62.6531	60.9427	59.3292	57.6719	55.9708	54.2219	52.5906	50.9458	49.525	48.0865	46.5469	45.1135	43.7594
2016-07-12	4	244.653	240.289	234.477	229.078	224.964	218.978	210.732	202.306	194.987	189.898	185.79	182.305	179.285	175.816	171.778	167.981	165.575	163.296	159.684	155.693	152.048	148.836	145.575	141.825	137.952	134.182	130.553	127.028	123.505	119.8	116.212	113.061	109.991	106.704	103.1	99.4573	96.2927	93.4925	90.6883	87.8687	85.0915	82.2256	79.7605	77.6038	75.2657	72.8476	70.5839	68.4826
2016-07-12	5	116.888	114.935	112.463	110.027	108.199	105.841	102.64	99.399	96.5823	94.4917	92.7	91.0969	89.601	87.8354	85.8677	83.9115	82.4687	81.1562	79.1656	76.9375	74.9292	73.1865	71.4208	69.3594	67.2865	65.2865	63.4865	61.7792	59.9875	58.1312	56.374	54.8594	53.3521	51.7375	50.0021	48.3521	46.9885	45.6615	44.3042	42.9406	41.5656	40.2854	38.9896	37.9083	36.8115	35.6281	34.5229	33.4885
2016-07-26	4	243.002	238.641	232.848	227.529	223.468	217.566	209.433	201.108	193.845	188.766	184.635	181.099	178.027	174.494	170.361	166.474	164.048	161.818	158.326	154.472	150.959	147.872	144.732	141.098	137.304	133.579	129.976	126.487	122.984	119.295	115.741	112.625	109.624	106.415	102.882	99.3277	96.2376	93.4867	90.7362	87.9577	85.2061	82.3503	79.8986	77.7591	75.4364	73.0295	70.7687	68.6863
2016-08-09	4	273.299	269.425	263.595	258.032	253.555	246.679	237.206	227.661	219.518	213.832	209.153	205.116	201.534	197.378	192.59	188.183	185.447	182.834	178.704	174.198	170.148	166.549	162.835	158.554	154.114	149.771	145.601	141.521	137.429	133.168	129.056	125.47	121.998	118.268	114.223	110.164	106.631	103.507	100.364	97.2059	94.0649	90.8624	88.0932	85.6359	83.0006	80.2765	77.7398	75.3469
2016-08-23	4	264.229	260.068	254.006	248.38	243.959	237.35	228.221	218.985	211.016	205.466	201.001	197.18	193.813	189.926	185.429	181.225	178.598	176.069	172.034	167.579	163.544	159.976	156.316	152.112	147.763	143.528	139.475	135.545	131.609	127.497	123.523	120.045	116.669	113.029	109.068	105.076	101.598	98.5344	95.4466	92.3744	89.331	86.1842	83.4864	81.1315	78.5637	75.9152	73.4562	71.1339
2016-09-06	4	265.399	261.204	255.15	249.506	245.052	238.369	229.196	219.941	211.934	206.355	201.812	197.926	194.474	190.539	186.049	181.86	179.223	176.676	172.68	168.305	164.336	160.804	157.169	152.978	148.652	144.431	140.386	136.461	132.548	128.457	124.484	121.021	117.648	114.012	110.054	106.064	102.6	99.5399	96.4233	93.3235	90.2925	87.1118	84.4091	82.0683	79.464	76.8549	74.4013	72.0987
2016-09-06	5	135.509	133.23	130.307	127.427	125.377	122.652	118.838	114.909	111.561	109.1	106.988	105.123	103.464	101.425	99.0804	96.8464	95.1893	93.7571	91.5357	89.0036	86.7821	84.825	82.8214	80.4893	78.0982	75.7982	73.7286	71.7268	69.6482	67.5143	65.45	63.6679	61.9696	60.1125	58.0679	56.1536	54.5054	52.95	51.4357	49.8375	48.2107	46.7018	45.2357	43.9411	42.65	41.2946	40.0107	38.8179
2016-09-20	4	254.269	249.95	243.96	238.434	234.213	227.937	219.229	210.391	202.72	197.349	192.983	189.267	185.933	182.106	177.724	173.631	171.112	168.747	165.02	160.974	157.316	154.057	150.711	146.834	142.79	138.833	135.006	131.286	127.566	123.672	119.915	116.631	113.461	110.059	106.347	102.614	99.3625	96.4799	93.5499	90.6235	87.7393	84.7262	82.1473	79.8909	77.4136	74.9132	72.582	70.3857
2016-09-20	5	132.39	130.145	127.309	124.526	122.494	119.858	116.206	112.451	109.248	106.886	104.84	103.014	101.37	99.399	97.1437	94.9729	93.3542	91.926	89.7917	87.3448	85.175	83.2719	81.3271	79.0792	76.7688	74.525	72.5479	70.6094	68.5677	66.5146	64.5219	62.7854	61.124	59.3208	57.3625	55.4948	53.8917	52.3938	50.9021	49.3323	47.7635	46.2792	44.8448	43.5948	42.3021	40.9615	39.7344	38.5698
2016-10-05	4	252.742	248.395	242.396	236.802	232.52	226.264	217.637	208.855	201.199	195.842	191.492	187.815	184.595	180.963	176.798	172.862	170.347	167.973	164.277	160.194	156.462	153.103	149.677	145.756	141.673	137.684	133.832	130.148	126.47	122.574	118.822	115.552	112.37	108.964	105.24	101.501	98.2653	95.3862	92.4617	89.5668	86.7343	83.7354	81.2166	79.0347	76.592	74.174	71.8695	69.7243
2016-10-05	5	133.27	131.02	128.141	125.316	123.342	120.72	116.957	113.105	109.786	107.397	105.38	103.591	102.007	100.03	97.724	95.4562	93.8552	92.5198	90.3021	87.7969	85.6333	83.7271	81.7875	79.5052	77.1531	74.9094	72.9167	70.974	68.9708	66.9042	64.8281	63.1406	61.5292	59.7146	57.7146	55.8354	54.2052	52.7156	51.249	49.6865	48.0833	46.5427	45.1167	43.8573	42.5729	41.25	39.9958	38.8469
2016-10-18	4	237.9	233.525	227.664	222.25	218.18	212.267	204.08	195.701	188.35	183.241	179.079	175.567	172.474	168.967	164.947	161.134	158.739	156.534	153.059	149.248	145.775	142.673	139.519	135.863	132.055	128.32	124.702	121.234	117.743	114.066	110.535	107.441	104.459	101.254	97.7609	94.2455	91.2025	88.4965	85.7236	83.0003	80.3037	77.4474	75.0547	72.9725	70.6449	68.3354	66.1429	64.1081
2016-10-18	5	131.279	129.053	126.172	123.371	121.434	118.855	115.146	111.344	108.084	105.735	103.758	102.007	100.445	98.5073	96.2417	93.9854	92.4031	91.0885	88.9156	86.4604	84.3437	82.4969	80.5906	78.3542	76.0552	73.8677	71.9146	69.9927	68.0406	66.0031	63.9594	62.3042	60.7302	58.9542	56.9885	55.1313	53.5156	52.0573	50.6396	49.0969	47.5271	46	44.6063	43.3667	42.1	40.8031	39.5656	38.4354
2016-11-15	4	210.876	206.587	201.071	196.085	192.422	187.205	180.045	172.679	166.096	161.493	157.791	154.673	151.909	148.877	145.388	142.009	139.894	137.952	134.935	131.637	128.576	125.862	123.115	119.909	116.589	113.322	110.154	107.087	104.031	100.818	97.7264	95.0381	92.4213	89.6409	86.6083	83.5327	80.8808	78.5007	76.0556	73.6708	71.3873	68.8765	66.7235	64.9067	62.8457	60.8186	58.8965	57.1248
2016-11-15	5	135.252	132.929	129.945	127.016	125.066	122.423	118.566	114.627	111.219	108.784	106.763	105.018	103.45	101.438	99.0792	96.6802	95.05	93.7542	91.499	88.9208	86.7125	84.825	82.8938	80.5646	78.1448	75.8823	73.9	71.9365	69.9375	67.8031	65.6625	63.9875	62.3948	60.5708	58.5656	56.651	54.9729	53.5188	52.0781	50.4615	48.8594	47.2406	45.8219	44.601	43.2542	41.9042	40.6573	39.5344
2016-12-06	4	241.476	237.055	231.082	225.59	221.33	215.256	206.998	198.551	191.122	185.915	181.706	178.133	174.979	171.528	167.587	163.832	161.408	159.077	155.486	151.515	147.851	144.563	141.209	137.361	133.381	129.494	125.751	122.17	118.594	114.834	111.236	108.06	104.97	101.684	98.0991	94.4849	91.3447	88.5222	85.6813	82.8862	80.219	77.3372	74.8692	72.7694	70.4097	68.0873	65.8879	63.8415
2016-12-06	5	139.249	136.836	133.753	130.702	128.658	125.902	121.871	117.783	114.238	111.685	109.563	107.732	106.12	104.074	101.644	99.1842	97.5179	96.1947	93.8305	91.1726	88.8811	86.9063	84.9042	82.4853	79.9832	77.6389	75.5642	73.56	71.4811	69.28	67.1168	65.36	63.7463	61.8505	59.7684	57.8042	56.08	54.5695	53.0611	51.4326	49.7989	48.1095	46.6463	45.4032	44.0326	42.6347	41.3411	40.1968
2017-01-10	4	236.043	231.787	226.392	221.579	218.045	212.737	205.404	197.899	191.312	186.822	183.211	180.177	177.438	174.286	170.65	167.338	165.387	163.445	160.301	156.972	154.023	151.398	148.679	145.49	142.192	138.963	135.814	132.754	129.651	126.376	123.284	120.594	117.945	115.114	112.028	108.951	106.341	103.971	101.513	99.0804	96.7418	94.2366	92.1296	90.2713	88.1366	86.09	84.183	82.3824
2017-01-10	5	152.338	149.716	146.392	143.115	140.864	137.851	133.529	129.174	125.431	122.7	120.404	118.397	116.626	114.38	111.787	109.231	107.416	105.921	103.448	100.634	98.2094	96.1042	93.9396	91.3896	88.7375	86.2469	84.0188	81.8396	79.6167	77.2573	74.9406	73.0688	71.2562	69.224	67.0135	64.8917	63.0156	61.3802	59.776	58.0115	56.2344	54.4719	52.8854	51.4906	50.0188	48.5521	47.1583	45.875
2017-02-07	4	230.532	226.132	220.533	215.448	211.644	206.332	199.088	191.556	184.796	180.091	176.325	173.128	170.357	167.418	164.013	160.649	158.488	156.536	153.53	150.172	146.969	144.102	141.233	137.923	134.497	131.095	127.811	124.705	121.595	118.295	115.12	112.314	109.628	106.781	103.611	100.395	97.5709	95.0291	92.5064	90.0337	87.6312	85.0325	82.8045	80.8768	78.7614	76.7006	74.71	72.8512
2017-02-07	5	151.701	149.078	145.761	142.52	140.294	137.328	133.081	128.774	125.065	122.367	120.086	118.111	116.376	114.168	111.583	109.047	107.254	105.787	103.357	100.573	98.175	96.1073	93.9792	91.4448	88.8198	86.3448	84.1656	82.0031	79.7958	77.4948	75.1823	73.3271	71.5396	69.5354	67.3396	65.2333	63.3833	61.7646	60.1521	58.4125	56.6604	54.8833	53.3083	51.949	50.4792	49.0052	47.6542	46.3646
2017-03-10	4	208.761	204.39	198.824	193.881	190.264	185.085	177.935	170.549	163.986	159.456	155.846	152.78	150.08	147.071	143.586	140.281	138.256	136.404	133.483	130.304	127.391	124.791	122.151	119.086	115.879	112.714	109.634	106.655	103.67	100.511	97.4866	94.8649	92.3225	89.623	86.6299	83.6149	81.006	78.6486	76.2567	73.9162	71.6378	69.1607	67.0466	65.207	63.1454	61.1477	59.2486	57.4682
2017-03-10	5	157.128	154.386	150.927	147.504	145.225	142.216	137.754	133.233	129.326	126.499	124.158	122.119	120.347	118.07	115.349	112.643	110.772	109.311	106.81	103.905	101.395	99.2552	97.0781	94.4542	91.7292	89.1333	86.8479	84.6042	82.2865	79.8865	77.4635	75.551	73.7427	71.6177	69.2958	67.1031	65.1896	63.5177	61.8563	60.025	58.2073	56.3229	54.6865	53.2958	51.776	50.226	48.7656	47.4625
2017-03-23	5	149.857	147.174	143.793	140.448	138.221	135.285	130.971	126.578	122.789	120.042	117.774	115.786	114.071	111.847	109.21	106.618	104.82	103.4	100.973	98.1667	95.7542	93.6708	91.5469	89.0417	86.4083	83.8833	81.6771	79.5427	77.301	74.95	72.649	70.7958	69.0344	67.0187	64.7823	62.6708	60.8552	59.2417	57.6604	55.9	54.151	52.3427	50.7229	49.3927	47.976	46.4896	45.0802	43.8146
2017-04-04	4	241.149	236.544	230.401	224.805	220.544	214.442	206.043	197.356	189.764	184.518	180.33	176.827	173.797	170.419	166.492	162.804	160.492	158.248	154.754	150.848	147.285	144.101	140.848	137.13	133.256	129.452	125.819	122.313	118.8	115.085	111.501	108.383	105.309	102.034	98.4259	94.7696	91.6165	88.8123	85.9717	83.1674	80.4385	77.5333	75.0745	72.9438	70.56	68.2133	65.9817	63.9236
2017-04-04	5	149.321	146.653	143.278	139.964	137.752	134.832	130.515	126.114	122.349	119.625	117.364	115.409	113.7	111.494	108.862	106.28	104.498	103.069	100.654	97.85	95.4458	93.3781	91.2594	88.7646	86.1281	83.6271	81.45	79.301	77.0583	74.7365	72.4385	70.5854	68.8375	66.824	64.6094	62.5167	60.676	59.0729	57.4979	55.7521	54.0073	52.2125	50.5875	49.2729	47.8687	46.3865	44.9802	43.7156
2017-04-11	4	218.528	214.049	208.275	203.154	199.414	194.026	186.559	178.833	172.034	167.356	163.66	160.604	157.922	154.912	151.364	147.966	145.847	143.77	140.504	136.846	133.508	130.565	127.571	124.138	120.583	117.088	113.739	110.522	107.314	103.911	100.628	97.7956	94.9955	92.017	88.7245	85.4018	82.5533	80.0184	77.461	74.9491	72.4978	69.8938	67.7109	65.7948	63.6378	61.5429	59.5562	57.7092
2017-04-18	4	229.741	225.185	219.299	214.003	210.08	204.39	196.535	188.416	181.294	176.401	172.477	169.219	166.351	163.133	159.371	155.774	153.519	151.31	147.869	144.055	140.548	137.448	134.315	130.72	126.981	123.316	119.809	116.427	113.053	109.485	106.049	103.073	100.127	96.9962	93.5514	90.0672	87.0694	84.4088	81.7149	79.0615	76.4717	73.7351	71.4391	69.4118	67.1369	64.9206	62.8345	60.8869
2017-04-18	5	163.094	160.004	156.142	152.409	149.917	146.577	141.711	136.75	132.448	129.386	126.867	124.688	122.777	120.344	117.442	114.594	112.694	111.182	108.51	105.454	102.839	100.604	98.3344	95.5802	92.6813	89.9823	87.6125	85.2875	82.8333	80.301	77.8198	75.7792	73.8917	71.676	69.2375	66.9635	64.9698	63.1948	61.4677	59.5812	57.6885	55.7042	54.0125	52.5948	51.0094	49.4031	47.8948	46.5583
2017-04-25	4	211.866	207.533	201.917	196.949	193.337	188.132	180.946	173.484	166.883	162.378	158.808	155.862	153.248	150.318	146.882	143.551	141.465	139.437	136.238	132.685	129.414	126.544	123.651	120.317	116.865	113.48	110.24	107.122	104.013	100.708	97.5363	94.7952	92.0702	89.1907	86.0076	82.7929	80.0394	77.5893	75.1098	72.6806	70.3067	67.7808	65.6785	63.8288	61.7336	59.6991	57.7843	56.0021
2017-04-25	5	172.776	169.427	165.252	161.183	158.444	154.823	149.564	144.205	139.584	136.264	133.534	131.145	129.069	126.484	123.464	120.498	118.477	116.833	114.045	110.845	108.066	105.705	103.306	100.404	97.3698	94.5281	92.025	89.5604	86.9896	84.3219	81.6958	79.5448	77.5167	75.1729	72.5927	70.149	68.0063	66.1302	64.2969	62.276	60.2573	58.199	56.4021	54.8625	53.2062	51.5302	49.9406	48.5135
2017-05-02	4	187.382	183.248	178.14	173.64	170.446	165.885	159.576	152.991	147.112	143.121	139.972	137.389	135.095	132.515	129.444	126.433	124.557	122.73	119.857	116.653	113.712	111.158	108.594	105.628	102.547	99.5398	96.6591	93.8904	91.1401	88.1983	85.3689	82.9433	80.5424	78.0164	75.2064	72.3725	69.9638	67.8146	65.6285	63.493	61.4154	59.186	57.3414	55.7334	53.9004	52.1151	50.4331	48.8721
2017-05-02	5	188.522	184.825	180.136	175.607	172.466	168.335	162.433	156.38	151.204	147.471	144.386	141.694	139.387	136.57	133.301	130.151	127.961	126.124	123.111	119.659	116.634	114.035	111.415	108.279	105.017	101.929	99.2021	96.5104	93.675	90.7688	87.9094	85.5479	83.2781	80.6812	77.8583	75.1646	72.7906	70.7104	68.6708	66.4677	64.2646	62.0562	60.0729	58.3896	56.6146	54.7958	53.074	51.4979
2017-05-05	4	121.185	118.356	114.854	111.831	109.797	106.902	102.877	98.6508	94.8046	92.2106	90.1899	88.5734	87.0987	85.4546	83.4725	81.4486	80.1743	78.9544	77.0676	74.9605	73.0162	71.3365	69.6651	67.7375	65.7427	63.8017	61.9161	60.1096	58.3489	56.4287	54.5813	53.0111	51.4722	49.8597	48.0608	46.2406	44.7211	43.349	41.9417	40.5913	39.31	37.8455	36.6647	35.6764	34.5172	33.3996	32.3028	31.3405
2017-05-05	5	158.856	155.588	151.536	147.638	144.96	141.516	136.546	131.431	127.029	123.88	121.284	119.04	117.158	114.811	112.04	109.385	107.531	105.989	103.445	100.484	97.9011	95.7126	93.4579	90.7895	87.9958	85.3674	83.0705	80.7737	78.3758	75.8968	73.4537	71.46	69.5347	67.3484	64.9853	62.6947	60.6821	58.9632	57.2463	55.3937	53.5389	51.7095	50.0232	48.5989	47.1358	45.6179	44.1737	42.8484
2017-05-09	4	113.617	111.006	107.749	104.982	103.204	100.539	96.8036	92.8881	89.2758	86.9055	85.0733	83.6182	82.276	80.721	78.8071	76.8508	75.6713	74.551	72.7265	70.6978	68.8469	67.2792	65.7195	63.8903	62.0066	60.1573	58.3744	56.6797	55.0276	53.2049	51.4582	50.0062	48.564	47.0763	45.3739	43.6726	42.2698	40.9812	39.6569	38.3935	37.1727	35.7866	34.696	33.7629	32.6361	31.5765	30.5793	29.6866
2017-05-09	5	135.862	133.133	129.676	126.292	124.121	121.236	116.983	112.639	108.864	106.18	104.02	102.178	100.605	98.6042	96.2063	93.8531	92.2958	91.0615	88.8229	86.2271	84.0063	82.1417	80.2438	77.9479	75.5333	73.2906	71.3	69.3823	67.3354	65.1771	63.0573	61.3521	59.7781	57.8979	55.7875	53.8521	52.176	50.6979	49.276	47.6927	46.1146	44.4531	43.0604	41.9156	40.626	39.299	38.0656	36.9719
2017-05-18	4	113.23	110.628	107.366	104.593	102.806	100.132	96.3822	92.445	88.8137	86.4399	84.6176	83.1758	81.8582	80.3452	78.4862	76.5913	75.4583	74.3746	72.6032	70.635	68.8311	67.3017	65.7872	64.0037	62.1535	60.332	58.5718	56.9058	55.2732	53.4699	51.7545	50.3271	48.9015	47.4341	45.7508	44.0669	42.6854	41.4141	40.1005	38.8511	37.636	36.2518	35.1696	34.2344	33.1016	32.0489	31.0531	30.1569
2017-05-18	5	107.91	105.792	103.1	100.464	98.7292	96.5104	93.2021	89.7521	86.7802	84.6521	82.9219	81.4375	80.2094	78.6125	76.6771	74.7865	73.4667	72.4271	70.6292	68.5021	66.6979	65.1719	63.6052	61.7562	59.8208	57.9844	56.4146	54.8302	53.1729	51.4667	49.7396	48.3875	47.0896	45.5948	43.9802	42.4083	41.0438	39.9094	38.7729	37.5104	36.2625	34.999	33.8385	32.9062	31.9437	30.9146	29.9344	29.0396
2017-05-23	4	122.877	120.154	116.723	113.807	111.952	109.116	105.075	100.848	97.0049	94.4673	92.5196	90.9924	89.5789	87.8906	85.7738	83.6356	82.4112	81.2482	79.2611	77.0503	75.0852	73.4114	71.7433	69.7852	67.751	65.7841	63.8753	62.0443	60.2714	58.3387	56.4745	54.9218	53.3873	51.7833	49.9474	48.1161	46.6121	45.2316	43.7981	42.4324	41.1019	39.5994	38.4024	37.3643	36.1369	34.9721	33.8926	32.8958
2017-05-23	5	124.335	122.064	119.196	116.397	114.473	112.007	108.382	104.585	101.317	98.9063	96.9198	95.1792	93.7031	91.8135	89.5583	87.3604	85.7917	84.5323	82.4677	80.0604	77.9688	76.1927	74.3823	72.2583	70.0187	67.9146	66.0854	64.2458	62.3094	60.3385	58.4052	56.8125	55.2927	53.5833	51.7604	49.9854	48.4448	47.126	45.7896	44.3562	42.9073	41.5	40.1583	39.076	37.9604	36.7667	35.65	34.6073
2017-06-13	4	171.428	167.738	163.138	159.111	156.335	152.317	146.71	140.846	135.576	131.978	129.151	126.839	124.785	122.372	119.49	116.685	114.982	113.402	110.842	107.99	105.446	103.234	101.001	98.429	95.7341	93.1137	90.5815	88.1278	85.7212	83.1343	80.6177	78.4766	76.356	74.1285	71.625	69.0922	66.9456	65.0258	63.0485	61.1227	59.2311	57.1601	55.456	53.9688	52.2699	50.6093	49.0728	47.6356
2017-06-13	5	119.522	117.482	114.917	112.385	110.569	108.248	104.934	101.528	98.6156	96.4406	94.5927	92.975	91.5448	89.7073	87.6187	85.6104	84.0833	82.8177	80.8312	78.524	76.5073	74.774	73.0052	70.9552	68.8177	66.8031	65.0344	63.2677	61.4188	59.5385	57.7313	56.1896	54.7333	53.1281	51.3646	49.6812	48.2729	46.9677	45.6437	44.2625	42.8771	41.5271	40.251	39.1969	38.1187	36.926	35.8344	34.8417
2017-06-27	4	202.361	198.184	192.833	188.067	184.682	179.784	172.965	165.896	159.643	155.363	151.999	149.222	146.762	143.921	140.554	137.292	135.27	133.342	130.234	126.76	123.626	120.863	118.082	114.919	111.622	108.411	105.331	102.363	99.433	96.3155	93.299	90.7142	88.1588	85.4565	82.4597	79.4253	76.8351	74.5518	72.2122	69.922	67.67	65.261	63.2605	61.51	59.5227	57.5615	55.7643	54.0575
2017-06-27	5	115.984	114.002	111.494	109.013	107.258	105.019	101.818	98.501	95.6833	93.5875	91.8042	90.2594	88.8802	87.125	85.0969	83.1396	81.6917	80.4865	78.5635	76.326	74.3802	72.7062	70.9927	68.9927	66.9156	64.9646	63.2375	61.5281	59.7479	57.9135	56.1323	54.6573	53.25	51.6875	50	48.3729	46.976	45.7333	44.451	43.1323	41.7865	40.4406	39.1906	38.1948	37.1281	35.9615	34.9188	33.9458
2017-07-11	4	229.399	224.936	219.085	213.827	209.948	204.305	196.526	188.502	181.454	176.606	172.714	169.465	166.6	163.318	159.484	155.824	153.552	151.417	148.004	144.21	140.797	137.762	134.684	131.197	127.541	123.973	120.551	117.246	113.947	110.445	107.06	104.149	101.271	98.1973	94.8197	91.3866	88.4255	85.8308	83.1727	80.5456	77.9667	75.2478	72.9463	70.9187	68.6797	66.4457	64.3778	62.4184
2017-07-11	5	115.464	113.58	111.143	108.716	106.904	104.655	101.514	98.2792	95.5271	93.4615	91.674	90.1083	88.725	86.9729	84.974	83.0625	81.5896	80.3146	78.3979	76.1594	74.1719	72.451	70.7146	68.7042	66.6333	64.6615	62.9323	61.1979	59.4281	57.626	55.875	54.3865	52.974	51.4562	49.7365	48.1406	46.8073	45.524	44.2208	42.8927	41.5792	40.2802	39.0562	38.0385	36.9698	35.8021	34.7812	33.824
2017-07-25	4	251.046	246.675	240.593	235.032	230.806	224.541	215.931	207.148	199.508	194.223	189.97	186.372	183.212	179.551	175.303	171.338	168.882	166.529	162.793	158.671	154.948	151.621	148.234	144.374	140.346	136.424	132.66	129.015	125.371	121.527	117.813	114.592	111.422	108.034	104.312	100.557	97.3099	94.4383	91.5255	88.6187	85.7641	82.7775	80.2541	78.0348	75.5739	73.1171	70.8436	68.6847
2017-07-25	5	114.683	112.791	110.361	107.923	106.115	103.878	100.749	97.5354	94.8042	92.7385	90.9563	89.4094	88.0396	86.2948	84.3427	82.4729	80.9938	79.7344	77.8479	75.6375	73.675	71.9688	70.2594	68.2771	66.2094	64.25	62.5354	60.8365	59.0792	57.2969	55.5792	54.0948	52.6781	51.1792	49.4677	47.8906	46.5729	45.2875	44	42.6927	41.3865	40.0917	38.8833	37.8781	36.8219	35.6604	34.6375	33.6708
2017-08-08	4	270.652	266.369	260.199	254.493	249.971	243.177	233.805	224.287	216.133	210.497	205.919	202.013	198.55	194.554	189.909	185.61	182.983	180.424	176.355	171.851	167.8	164.196	160.499	156.268	151.869	147.593	143.484	139.519	135.537	131.353	127.342	123.836	120.394	116.71	112.662	108.568	105.05	101.957	98.7829	95.6368	92.5306	89.3018	86.5678	84.1553	81.5132	78.8559	76.3804	74.0332
2017-08-22	4	277.3	273.109	266.896	261.068	256.421	249.364	239.697	229.923	221.516	215.711	210.982	206.955	203.37	199.251	194.485	190.084	187.366	184.688	180.475	175.819	171.631	167.9	164.057	159.651	155.078	150.63	146.36	142.236	138.102	133.77	129.62	126.002	122.441	118.641	114.472	110.268	106.642	103.444	100.202	96.9733	93.7865	90.4752	87.674	85.1944	82.4741	79.7637	77.2221	74.8104
2017-08-22	5	124.424	122.018	119.016	116.102	114.084	111.591	108.06	104.442	101.362	99.0873	97.1618	95.4909	94.0091	92.1364	90.0055	87.9618	86.4382	85.1982	83.2273	80.9382	78.9527	77.2582	75.5236	73.4945	71.3618	69.3964	67.6491	65.92	64.12	62.2582	60.48	58.9564	57.5109	55.92	54.1618	52.4673	51.0018	49.6927	48.3309	46.9255	45.5018	44.1	42.7564	41.6636	40.5455	39.2909	38.1673	37.0945
2017-09-08	4	265.579	261.162	254.968	249.313	244.89	238.198	228.99	219.66	211.592	205.987	201.419	197.54	194.078	190.109	185.566	181.336	178.717	176.208	172.272	167.941	164.043	160.559	156.978	152.839	148.541	144.371	140.33	136.429	132.524	128.416	124.492	121.054	117.69	114.117	110.211	106.255	102.833	99.8142	96.7073	93.6198	90.611	87.4528	84.7742	82.4136	79.7876	77.2172	74.8084	72.5295
2017-09-21	4	238.271	233.915	228.086	222.728	218.749	212.887	204.774	196.435	189.144	184.128	180.062	176.661	173.654	170.182	166.118	162.258	159.851	157.533	153.872	149.795	146.1	142.84	139.523	135.696	131.737	127.899	124.207	120.672	117.129	113.377	109.795	106.673	103.636	100.384	96.8733	93.3031	90.1973	87.4993	84.715	81.9517	79.2764	76.4307	74.0429	71.957	69.6086	67.3194	65.1581	63.1358
2017-10-04	4	215.198	210.881	205.223	200.138	196.452	191.115	183.717	176.063	169.295	164.654	160.933	157.854	155.126	152.04	148.443	144.962	142.797	140.724	137.456	133.812	130.486	127.574	124.628	121.214	117.691	114.252	110.939	107.746	104.563	101.184	97.933	95.1144	92.384	89.4715	86.2984	83.0789	80.3029	77.8856	75.3729	72.9009	70.5199	67.9608	65.8292	63.9606	61.8274	59.7768	57.8176	56.0153
2017-10-17	4	196.988	192.935	187.717	183.084	179.826	175.075	168.457	161.584	155.454	151.27	147.941	145.203	142.762	139.981	136.704	133.508	131.54	129.654	126.648	123.29	120.229	117.572	114.88	111.745	108.527	105.379	102.347	99.4381	96.5419	93.4662	90.5081	87.9408	85.4558	82.8096	79.9016	76.9573	74.4318	72.217	69.9101	67.6523	65.4584	63.0914	61.1558	59.4473	57.4655	55.5945	53.8102	52.16
2017-10-17	5	188.942	185.711	181.448	177.198	174.173	170.299	164.762	159.038	154.029	150.274	147.146	144.422	142.156	139.4	136.166	133.005	130.696	128.772	125.763	122.264	119.184	116.489	113.781	110.646	107.342	104.196	101.389	98.6495	95.7979	92.8305	89.9232	87.4842	85.1979	82.6137	79.7789	77.0768	74.7042	72.5558	70.4947	68.3032	66.0611	63.8358	61.8221	60.1147	58.3537	56.4779	54.7316	53.1158
2017-10-31	4	190.155	186.2	181.121	176.639	173.501	168.95	162.609	155.993	150.069	146.029	142.825	140.2	137.848	135.174	132.063	129.001	127.095	125.275	122.393	119.183	116.236	113.691	111.114	108.097	105.005	101.982	99.0641	96.2767	93.4828	90.4998	87.6688	85.2173	82.8199	80.2753	77.4923	74.645	72.2026	70.0828	67.8461	65.6655	63.5533	61.2744	59.4058	57.7648	55.8749	54.0652	52.3355	50.7463
2017-10-31	5	196.902	193.53	189.14	184.729	181.635	177.596	171.78	165.813	160.542	156.617	153.382	150.584	148.251	145.353	141.925	138.562	136.169	134.201	130.999	127.333	124.114	121.298	118.49	115.191	111.733	108.461	105.533	102.683	99.7031	96.5917	93.5771	91.0365	88.6688	85.9406	82.9812	80.1646	77.6813	75.4729	73.3406	71.0635	68.7313	66.3594	64.2958	62.5458	60.6479	58.6865	56.875	55.2094
2017-11-14	4	179.002	175.194	170.364	166.111	163.18	158.911	152.925	146.699	141.111	137.314	134.319	131.89	129.706	127.22	124.322	121.45	119.681	118.001	115.299	112.285	109.53	107.147	104.723	101.895	99.0009	96.1626	93.417	90.8139	88.2033	85.3942	82.7297	80.4287	78.1725	75.7737	73.1558	70.4662	68.1604	66.1591	64.0384	61.9932	59.9955	57.8316	56.0815	54.5273	52.7269	51.0307	49.4087	47.9036
2017-11-14	5	210.467	206.768	201.955	197.103	193.669	189.173	182.751	176.178	170.431	166.15	162.577	159.528	157.041	153.996	150.379	146.823	144.333	142.252	138.841	134.931	131.476	128.46	125.451	121.917	118.209	114.707	111.605	108.57	105.36	102.036	98.8208	96.0906	93.5573	90.6521	87.5	84.4948	81.8	79.4104	77.1396	74.7125	72.2323	69.7052	67.5167	65.6396	63.6177	61.5417	59.6344	57.8594
2017-12-05	4	168.262	164.582	160.005	155.983	153.239	149.253	143.661	137.832	132.587	129.021	126.21	123.945	121.907	119.604	116.922	114.241	112.594	111.026	108.517	105.727	103.156	100.936	98.6845	96.0412	93.3464	90.7069	88.1364	85.7251	83.3056	80.6787	78.1942	76.0582	73.9536	71.7164	69.2753	66.7497	64.58	62.7022	60.7124	58.7917	56.9199	54.8756	53.2355	51.7872	50.0848	48.4934	46.9751	45.5648
2017-12-05	5	199.276	195.659	190.952	186.208	182.854	178.615	172.557	166.294	160.754	156.636	153.237	150.353	148.035	145.196	141.819	138.499	136.135	134.168	130.988	127.28	124.005	121.155	118.323	115.001	111.511	108.191	105.272	102.433	99.4375	96.3062	93.2615	90.6885	88.3135	85.5875	82.5833	79.7052	77.1708	74.9219	72.7646	70.4667	68.1271	65.7	63.651	61.9021	59.9583	58.0052	56.1969	54.5042
2018-01-15	4	165.607	161.947	157.359	153.366	150.581	146.606	141.076	135.274	130.064	126.503	123.707	121.422	119.43	117.184	114.576	112.035	110.457	108.951	106.575	103.888	101.453	99.3375	97.1647	94.6345	92.032	89.5045	87.034	84.6857	82.3432	79.8264	77.4161	75.3271	73.2682	71.0768	68.6587	66.2114	64.0735	62.183	60.2602	58.342	56.4966	54.4964	52.8505	51.3953	49.737	48.1562	46.6332	45.2377
2018-01-15	5	187.855	184.526	180.092	175.622	172.452	168.515	162.844	156.925	151.687	147.76	144.539	141.819	139.692	137.065	133.885	130.754	128.496	126.659	123.678	120.203	117.109	114.433	111.768	108.657	105.377	102.261	99.5247	96.8226	94.0129	91.0957	88.2183	85.8161	83.571	81.0054	78.1871	75.4731	73.0667	70.9538	68.9269	66.7505	64.5312	62.2538	60.2688	58.5806	56.7817	54.9441	53.2333	51.6161
2018-02-13	4	174.03	170.177	165.375	161.141	158.156	153.901	148.038	141.9	136.357	132.568	129.577	127.098	124.946	122.554	119.801	117.122	115.462	113.896	111.455	108.716	106.235	104.052	101.815	99.2317	96.5471	93.9412	91.375	88.9152	86.4618	83.8323	81.3065	79.1235	76.9518	74.6697	72.1673	69.5835	67.3304	65.3546	63.3387	61.3406	59.4048	57.296	55.5526	54.0215	52.2755	50.6227	49.0159	47.5435
2018-02-13	5	182.667	179.508	175.254	170.906	167.843	164.108	158.724	153.014	147.914	144.059	140.886	138.225	136.199	133.738	130.693	127.616	125.377	123.589	120.766	117.42	114.394	111.785	109.206	106.186	103.01	99.9531	97.2677	94.6406	91.9042	89.0458	86.1958	83.8698	81.6937	79.2031	76.4448	73.7937	71.4698	69.4	67.4354	65.3	63.1333	60.9417	58.9656	57.3021	55.5781	53.7917	52.1052	50.5219
2018-03-15	4	177.798	173.762	168.75	164.348	161.251	156.826	150.722	144.346	138.605	134.676	131.593	129.038	126.833	124.368	121.517	118.773	117.115	115.575	113.146	110.432	107.982	105.836	103.632	101.085	98.4218	95.8112	93.248	90.7806	88.2966	85.6305	83.0722	80.8639	78.6662	76.3458	73.7894	71.1736	68.8961	66.8798	64.8261	62.7847	60.7913	58.6393	56.857	55.2792	53.4947	51.7865	50.1351	48.6099
2018-03-15	5	189.209	186.178	182.028	177.738	174.684	170.808	165.232	159.463	154.318	150.368	147.091	144.361	142.286	139.751	136.564	133.393	131.186	129.346	126.455	123.072	120.049	117.442	114.833	111.73	108.479	105.375	102.62	99.9539	97.1421	94.1803	91.3105	88.8816	86.6184	84.0526	81.2303	78.5184	76.1289	74.0079	71.9882	69.8211	67.5921	65.3066	63.3368	61.6224	59.8013	57.9789	56.2421	54.6184
2018-04-03	4	188.63	184.356	179.075	174.404	171.098	166.36	159.81	152.985	146.877	142.705	139.43	136.712	134.366	131.747	128.746	125.867	124.133	122.522	119.927	117.046	114.444	112.154	109.81	107.087	104.245	101.456	98.718	96.092	93.4436	90.5979	87.8819	85.5389	83.2046	80.7231	77.9989	75.209	72.7735	70.631	68.4542	66.2928	64.1702	61.888	59.9945	58.3303	56.4408	54.6015	52.8493	51.2311
2018-04-03	5	203.419	200.41	196.311	192.064	188.993	184.952	179.151	173.191	167.978	164	160.65	157.855	155.739	153.036	149.654	146.41	144.2	142.304	139.274	135.816	132.784	130.138	127.451	124.272	120.927	117.731	114.912	112.151	109.247	106.199	103.233	100.727	98.383	95.7277	92.816	90.0074	87.5362	85.3596	83.2372	80.9798	78.6702	76.3106	74.2404	72.4468	70.5691	68.6564	66.85	65.1553
2018-04-17	4	199.22	194.949	189.569	184.794	181.374	176.415	169.557	162.442	156.084	151.728	148.281	145.428	142.916	140.119	136.93	133.871	132.018	130.254	127.449	124.339	121.528	119.046	116.49	113.525	110.434	107.404	104.452	101.607	98.7445	95.7147	92.8191	90.3089	87.8098	85.1793	82.3053	79.3465	76.7733	74.5215	72.2254	69.9449	67.7062	65.3086	63.3304	61.5793	59.5892	57.6875	55.8526	54.1609
2018-04-17	5	209.44	206.606	202.619	198.461	195.42	191.47	185.758	179.934	174.853	170.931	167.62	164.831	162.757	160.114	156.767	153.541	151.339	149.514	146.572	143.189	140.199	137.589	134.936	131.785	128.434	125.276	122.516	119.783	116.893	113.88	110.926	108.447	106.164	103.581	100.735	97.949	95.4698	93.2948	91.1979	88.951	86.6542	84.2937	82.1938	80.426	78.576	76.6771	74.874	73.1875
2018-04-24	4	139.005	135.899	132.022	128.654	126.389	123.105	118.559	113.779	109.386	106.418	104.076	102.151	100.409	98.4753	96.1745	93.8522	92.4253	91.073	88.9504	86.5929	84.4503	82.5942	80.7271	78.5649	76.3213	74.1469	72.013	69.9505	67.9315	65.7781	63.6792	61.8844	60.1345	58.2947	56.2828	54.2211	52.437	50.865	49.2536	47.7005	46.2064	44.5323	43.1724	41.989	40.6356	39.3599	38.1004	36.9791
2018-04-24	5	186.669	183.186	178.552	173.783	170.384	166.227	160.286	154.156	148.754	144.628	141.238	138.465	136.46	133.98	130.887	127.837	125.665	123.856	120.939	117.504	114.432	111.781	109.135	106.03	102.77	99.6573	96.9365	94.2865	91.476	88.4958	85.5823	83.1656	80.9396	78.3896	75.5469	72.799	70.3771	68.2385	66.2052	64.0406	61.8375	59.574	57.5896	55.9125	54.1531	52.3427	50.6458	49.0562
2018-04-27	4	111.99	109.421	106.187	103.416	101.626	98.9926	95.3428	91.5025	87.9128	85.524	83.67	82.1765	80.81	79.2991	77.4899	75.6103	74.4729	73.4085	71.7066	69.7978	68.0529	66.5511	65.042	63.2935	61.4849	59.7325	58.0024	56.3402	54.729	52.9923	51.2965	49.8545	48.4479	46.9828	45.3672	43.706	42.2778	41.0041	39.7002	38.4561	37.2718	35.9045	34.8085	33.8692	32.7761	31.7615	30.7399	29.856
2018-04-27	5	164.405	161.305	157.141	152.834	149.89	146.399	141.302	135.946	131.116	127.473	124.517	122.135	120.43	118.348	115.654	112.815	110.877	109.367	106.733	103.606	100.848	98.5135	96.2094	93.4583	90.5583	87.7771	85.3865	83.0604	80.5448	77.9	75.3417	73.1792	71.2365	68.9958	66.4667	64.0448	61.9396	60.0719	58.3104	56.3958	54.4583	52.3813	50.6896	49.2667	47.6323	46.0208	44.5208	43.1521
2018-04-30	4	92.9003	90.847	88.2059	85.9384	84.5273	82.4323	79.5362	76.4789	73.5304	71.5788	70.074	68.8658	67.7546	66.5427	65.0889	63.5131	62.5507	61.6955	60.3222	58.7666	57.3117	56.064	54.8316	53.3984	51.9158	50.4754	49.0474	47.6843	46.3917	44.9874	43.5904	42.4119	41.2707	40.1076	38.8025	37.4304	36.2561	35.2096	34.1341	33.1318	32.1868	31.0405	30.1393	29.3867	28.4891	27.672	26.8323	26.1291
2018-05-04	4	69.1722	67.6556	65.6079	63.9088	62.9308	61.3101	59.0512	56.6808	54.3869	52.9565	51.864	51.0412	50.2334	49.2992	48.1467	46.9107	46.2186	45.5463	44.4324	43.1945	42.0836	41.1562	40.2115	39.0948	37.9498	36.8428	35.7418	34.67	33.6711	32.58	31.4892	30.5885	29.7183	28.8217	27.8034	26.751	25.8967	25.1154	24.2758	23.5023	22.7957	21.9051	21.2382	20.6827	19.99	19.3607	18.713	18.1989
2018-05-07	4	69.6885	68.197	66.1696	64.5227	63.6347	62.0368	59.7723	57.4267	55.1656	53.7872	52.7407	51.947	51.1543	50.2058	49.0234	47.7558	47.0932	46.4626	45.3193	44.0801	42.9842	42.0588	41.1421	40.0456	38.9011	37.8231	36.7093	35.661	34.6765	33.5713	32.5046	31.6401	30.7748	29.881	28.8738	27.8502	26.999	26.2152	25.4143	24.6585	23.9458	23.0438	22.3934	21.8452	21.1137	20.5212	19.9014	19.3908
2018-05-09	4	78.4651	76.7827	74.5308	72.6665	71.6114	69.8118	67.2449	64.5775	62.0513	60.4751	59.2657	58.3262	57.4123	56.3167	54.9531	53.5216	52.7565	52.0354	50.7335	49.3264	48.0935	47.0357	45.9878	44.7437	43.4406	42.213	40.9553	39.7675	38.6292	37.3709	36.1765	35.2027	34.2078	33.1918	32.0518	30.8805	29.9054	29.0157	28.1131	27.2493	26.414	25.397	24.6482	24.0132	23.1934	22.501	21.7964	21.1878
2018-05-09	5	150.964	148.55	145.183	141.595	139.156	136.269	131.93	127.267	123.04	119.802	117.133	114.967	113.388	111.342	108.671	105.933	104.034	102.582	100.159	97.274	94.7437	92.6292	90.525	87.9927	85.3219	82.7656	80.5604	78.4135	76.0969	73.6375	71.2271	69.2667	67.5135	65.4615	63.174	60.9688	59.051	57.3927	55.7438	53.9865	52.1844	50.3042	48.6802	47.3458	45.8906	44.3823	42.9823	41.6854
2018-05-15	4	117.434	114.91	111.677	108.89	107.109	104.439	100.67	96.7381	93.0943	90.6542	88.7831	87.264	85.8855	84.2579	82.302	80.3034	79.1107	78.0339	76.2081	74.1907	72.3976	70.8212	69.2515	67.4452	65.5443	63.7213	61.9258	60.1978	58.5092	56.6809	54.9274	53.4489	51.9816	50.4527	48.7773	47.0324	45.5378	44.2274	42.8816	41.5797	40.3221	38.8767	37.714	36.7147	35.5339	34.4451	33.3975	32.423
2018-05-15	5	142.683	140.607	137.686	134.528	132.226	129.565	125.724	121.619	117.896	114.914	112.395	110.336	108.856	107.004	104.604	102.146	100.265	98.7287	96.4628	93.7245	91.2649	89.117	87.0064	84.5947	82.0234	79.5755	77.4436	75.334	73.1298	70.8245	68.5883	66.6777	64.9234	63.0255	60.9191	58.8628	57.0404	55.4106	53.7979	52.1596	50.4223	48.7777	47.1532	45.8872	44.6223	43.1319	41.7936	40.4957
2018-05-29	4	143.085	139.955	136.046	132.614	130.339	127.038	122.425	117.619	113.208	110.21	107.856	105.908	104.172	102.165	99.7815	97.4147	96.0045	94.7496	92.69	90.4369	88.4473	86.686	84.9041	82.8538	80.688	78.5887	76.5006	74.4852	72.4959	70.3352	68.2526	66.4838	64.7481	62.9233	60.9163	58.8427	57.0559	55.4831	53.8624	52.286	50.7227	48.9945	47.5478	46.3051	44.9156	43.5423	42.2325	41.0255
2018-05-29	5	180.429	178.162	174.987	171.554	168.855	165.403	160.532	155.615	151.409	148.021	144.986	142.442	140.473	137.886	134.649	131.623	129.421	127.47	124.63	121.402	118.542	115.998	113.474	110.583	107.517	104.64	102.099	99.6094	96.9625	94.25	91.6323	89.349	87.2344	84.8948	82.3229	79.8229	77.5823	75.5187	73.4844	71.4167	69.2385	67.1125	65.0979	63.4583	61.7917	59.9083	58.1979	56.5792
2018-06-12	4	135.418	132.565	128.97	125.821	123.743	120.716	116.471	112.054	108.012	105.288	103.158	101.398	99.796	97.9477	95.7509	93.5738	92.319	91.2374	89.4838	87.5733	85.8961	84.4234	82.9298	81.178	79.3044	77.4971	75.6573	73.8765	72.1322	70.2203	68.379	66.8204	65.297	63.7211	61.9356	60.098	58.545	57.1394	55.6624	54.234	52.7936	51.2073	49.8821	48.7062	47.4129	46.1476	44.9091	43.7902
2018-06-12	5	266.081	263.272	259.369	255.377	251.869	246.321	238.774	231.799	226.426	222.375	218.473	214.896	211.506	206.926	201.769	197.668	195.017	192.258	188.194	184.074	180.717	177.622	174.289	170.371	166.253	162.4	158.904	155.389	151.693	147.969	144.453	141.355	138.278	134.823	131.136	127.605	124.425	121.421	118.362	115.203	111.874	108.656	105.669	103.019	100.304	97.4156	94.7865	92.2844
2018-06-28	4	172.535	168.727	163.98	159.784	156.869	152.73	146.989	141.008	135.598	131.884	128.948	126.496	124.326	121.841	118.942	116.123	114.403	112.869	110.431	107.752	105.379	103.274	101.132	98.6765	96.0891	93.5805	91.0759	88.6688	86.273	83.6795	81.1912	79.0501	76.9669	74.765	72.3446	69.8559	67.7085	65.8187	63.8688	61.9612	60.0607	58.0214	56.2931	54.7676	53.1046	51.4633	49.8839	48.4075
2018-06-28	5	173.809	173.39	171.82	170.357	168.604	164.251	158.729	154.126	151.202	149.372	147.201	145.144	142.419	138.583	134.655	132.071	130.709	128.69	125.645	122.963	121.11	119.348	117.203	114.596	111.943	109.549	107.345	105.069	102.614	100.181	98.049	96.1667	94.1667	91.9021	89.5146	87.375	85.5552	83.6573	81.6167	79.4958	77.2948	75.249	73.3344	71.5885	69.7958	67.95	66.2927	64.6427
2018-07-10	4	159.721	156.4	152.231	148.537	145.988	142.369	137.338	132.115	127.392	124.139	121.563	119.404	117.491	115.273	112.651	110.089	108.545	107.242	105.173	102.917	100.942	99.1824	97.3821	95.3121	93.0892	90.9322	88.7738	86.6619	84.5811	82.3305	80.1453	78.2712	76.4453	74.5171	72.409	70.2281	68.3257	66.6497	64.9209	63.1959	61.4707	59.5999	57.9913	56.6034	55.089	53.5391	52.0575	50.7145
2018-07-10	5	441.211	446.226	448.161	449.051	445.496	433.736	418.711	407.599	401.476	397.12	391.441	385.173	377.397	366.359	355.247	348.389	344.83	339.517	331.609	324.755	319.762	314.828	308.853	301.538	294.129	287.392	281.114	274.691	268.069	261.688	255.926	250.718	245.152	238.775	232.209	226.14	220.71	215.349	209.604	203.566	197.299	191.47	186.147	181.147	175.991	170.742	165.989	161.364
2018-07-24	4	252.026	247.892	243.053	238.335	234.669	229.533	222.675	215.459	209.236	205.121	201.38	198.269	195.421	192.176	188.605	185.148	182.909	181.129	178.484	175.552	172.717	170.404	168.113	165.359	162.338	159.205	156.086	153.016	150.035	147.08	144.289	141.557	138.883	136.264	133.258	130.221	127.556	125.197	122.801	120.398	118.039	115.464	113.196	111.328	109.315	107.252	105.24	103.418
2018-07-24	5	474.435	486.004	494.817	501.937	500.901	486.696	468.661	457.629	453.978	451.564	446.378	439.402	429.514	415.583	402.255	394.934	391.969	386.223	377.006	369.745	364.905	359.846	353.179	344.716	336.245	328.578	321.426	314.03	306.466	299.252	292.823	286.964	280.604	273.29	265.855	259.017	252.891	246.793	240.143	233.085	225.793	219.105	213.064	207.244	201.214	195.16	189.721	184.437
2018-08-07	4	249.948	245.476	239.288	233.605	229.258	222.912	214.175	205.219	197.448	192.087	187.775	184.104	180.875	177.188	172.9	168.877	166.372	163.973	160.254	156.165	152.469	149.153	145.789	141.946	137.928	134.049	130.26	126.626	122.985	119.131	115.444	112.201	109.053	105.687	102.021	98.2685	95.0125	92.1801	89.2941	86.4319	83.5689	80.5862	78.0686	75.8135	73.3911	70.9928	68.6708	66.4958
2018-08-07	5	105.949	103.177	99.8656	96.5552	94.2354	91.85	88.5365	85.274	82.5802	80.4292	78.6229	77.1562	76.1479	74.7917	73.0802	71.4719	70.1615	69.2031	67.7604	65.9635	64.3375	62.9063	61.4937	59.8427	58.0521	56.3667	54.9458	53.5667	52.0979	50.5667	49.0271	47.7365	46.6562	45.4573	44.0323	42.6302	41.374	40.2083	39.1083	37.9958	36.8198	35.6052	34.4031	33.5656	32.7313	31.6521	30.6865	29.7875
2018-08-21	5	72.1063	69.1031	65.7302	62.5406	60.5865	58.7802	56.2563	53.876	51.9635	50.5927	49.6146	48.7563	48.0979	47.2375	46.3073	45.3437	44.4531	44.0375	43.2833	42.1302	41.0688	40.2188	39.3792	38.3073	37.1646	36.1021	35.2938	34.5469	33.6844	32.6865	31.6479	30.8865	30.3792	29.7698	28.9281	28.0656	27.3115	26.6073	25.9573	25.3042	24.625	23.874	23.0396	22.6	22.2396	21.599	20.9833	20.449
2018-09-05	4	203.369	199.188	193.854	189.126	185.749	180.843	174.047	167.007	160.756	156.459	153.025	150.124	147.502	144.515	141.029	137.694	135.692	133.883	131.089	128.04	125.321	122.912	120.454	117.58	114.531	111.576	108.628	105.784	102.935	99.8903	96.9949	94.4868	92.0456	89.4838	86.6637	83.7598	81.2763	79.0936	76.8215	74.5708	72.3083	69.8893	67.8575	66.0276	64.0311	62.0952	60.2065	58.4484
2018-09-05	5	117.112	113.491	109.445	105.591	102.867	99.8394	95.7727	92.0758	89.203	86.9576	85.0273	83.4212	82.2394	80.6212	78.6333	76.8879	75.5515	74.5606	73.0121	71.1788	69.5818	68.1636	66.7424	65.0364	63.197	61.4879	60.0697	58.7121	57.2273	55.6424	54.0818	52.797	51.7182	50.5061	49.0636	47.6182	46.297	45.0606	43.8939	42.6939	41.4424	40.1394	38.8152	37.8485	36.9485	35.797	34.7182	33.7182
2018-09-18	4	205.519	201.177	195.671	190.824	187.376	182.331	175.336	168.093	161.665	157.271	153.749	150.793	148.104	145.044	141.479	138.076	136.071	134.249	131.406	128.317	125.573	123.177	120.729	117.832	114.783	111.81	108.865	106.012	103.153	100.093	97.1657	94.6598	92.2043	89.6163	86.7604	83.8256	81.3315	79.1203	76.7922	74.4873	72.1885	69.7098	67.6459	65.7856	63.7279	61.7696	59.8486	58.0736
2018-10-02	4	269.888	265.619	259.439	253.672	249.127	242.251	232.784	223.15	214.845	209.106	204.409	200.387	196.763	192.645	187.905	183.466	180.707	178.057	173.967	169.465	165.404	161.786	158.057	153.744	149.265	144.91	140.693	136.615	132.552	128.322	124.258	120.694	117.234	113.533	109.543	105.509	101.993	98.9022	95.7487	92.6346	89.5326	86.2913	83.5934	81.1601	78.4964	75.9347	73.436	71.132
2018-10-02	5	177.958	174.195	170.022	166.22	163.254	158.685	152.464	147.155	143.5	140.874	138.251	135.83	133.521	130.178	126.452	123.632	121.973	120.352	117.749	115.116	113.122	111.307	109.218	106.623	103.894	101.328	99.124	96.9781	94.6437	92.2615	90.0729	88.2354	86.5073	84.4792	82.1958	80.0229	78.0771	76.274	74.4	72.349	70.2771	68.1292	66.1875	64.5469	62.8292	61.0156	59.3052	57.7219
2018-10-16	4	253.676	249.249	243.141	237.511	233.197	226.774	217.926	208.871	200.991	195.552	191.143	187.384	184.018	180.216	175.803	171.645	169.081	166.608	162.783	158.579	154.767	151.371	147.896	143.866	139.679	135.625	131.695	127.889	124.106	120.153	116.346	113.028	109.803	106.355	102.629	98.8482	95.5605	92.6705	89.7207	86.7993	83.8987	80.8576	78.3233	76.048	73.552	71.1412	68.7914	66.6368
2018-10-16	5	142.066	139.739	136.955	134.198	131.999	128.666	123.974	119.847	116.871	114.64	112.474	110.485	108.699	106.126	103.206	100.869	99.3354	97.9573	95.7333	93.3625	91.4312	89.6948	87.7927	85.4521	82.9979	80.7115	78.7927	76.9479	74.9271	72.8281	70.8656	69.2021	67.751	66.0479	64.1115	62.2396	60.5448	59.0125	57.4594	55.8229	54.175	52.4312	50.7948	49.5167	48.2479	46.8042	45.4417	44.1604
2018-10-30	4	251.733	247.277	241.135	235.477	231.095	224.657	215.82	206.787	198.958	193.499	189.052	185.291	181.908	178.13	173.805	169.73	167.175	164.692	160.961	156.859	153.107	149.743	146.279	142.293	138.185	134.162	130.233	126.458	122.735	118.812	115.028	111.741	108.494	105.079	101.418	97.6688	94.4027	91.5293	88.5754	85.6688	82.8057	79.81	77.2815	75.0145	72.5494	70.1574	67.8452	65.7368
2018-10-30	5	113.024	111.78	110.002	108.016	106.497	104.169	100.63	97.3074	94.7489	92.7702	90.9372	89.4074	88.2245	86.3362	83.966	81.8681	80.5021	79.3979	77.417	75.1574	73.2266	71.5755	69.8426	67.683	65.4074	63.284	61.5755	59.9617	58.1638	56.2372	54.3766	52.884	51.6479	50.2138	48.4745	46.7617	45.283	44.0234	42.8106	41.466	40.1713	38.683	37.3979	36.466	35.434	34.3064	33.2085	32.2543
2018-11-13	4	262.383	257.991	251.796	246.063	241.551	234.787	225.52	216.132	208.024	202.415	197.852	193.964	190.471	186.517	181.962	177.677	174.996	172.338	168.223	163.733	159.649	155.96	152.177	147.869	143.431	139.1	134.929	130.932	126.961	122.806	118.819	115.335	111.89	108.242	104.372	100.428	96.9674	93.9439	90.8584	87.8198	84.8292	81.6928	79.0606	76.7227	74.1486	71.6659	69.2588	67.037
2018-11-13	5	114.778	113.444	111.56	109.522	107.909	105.397	101.622	98.0958	95.4292	93.4156	91.5333	89.9208	88.6438	86.6521	84.2115	82.1396	80.7656	79.5823	77.549	75.2271	73.2698	71.5667	69.7563	67.5281	65.1969	63.024	61.2771	59.6094	57.7719	55.7885	53.8698	52.3573	51.0917	49.6292	47.8427	46.1167	44.6219	43.301	42.0667	40.7042	39.3927	37.926	36.6167	35.6583	34.649	33.5271	32.4281	31.451
2018-11-27	4	245.925	241.475	235.422	229.838	225.58	219.383	210.87	202.124	194.469	189.141	184.817	181.158	177.869	174.215	169.993	165.953	163.427	161.018	157.363	153.347	149.66	146.364	143.001	139.127	135.121	131.208	127.393	123.733	120.121	116.308	112.631	109.432	106.291	102.975	99.4233	95.7817	92.5936	89.8051	86.95	84.1422	81.371	78.4366	75.9747	73.792	71.3982	69.0846	66.8365	64.791
2018-11-27	5	126.569	125.071	123.061	120.98	119.362	116.502	112.206	108.297	105.412	103.323	101.295	99.5589	98.1021	95.7811	92.9053	90.5232	89.14	87.8653	85.4884	82.9147	80.86	79.0642	77.0895	74.6368	72.0516	69.6821	67.7379	65.8674	63.8021	61.6126	59.5832	57.9411	56.5032	54.7789	52.8337	50.9484	49.2874	47.8653	46.4726	44.9937	43.4937	41.8253	40.4337	39.3579	38.1726	36.9263	35.7053	34.6526
2018-12-11	4	225.487	221.063	215.228	209.994	206.141	200.425	192.515	184.368	177.199	172.278	168.329	165.023	162.037	158.713	154.871	151.179	148.91	146.725	143.352	139.637	136.244	133.229	130.146	126.576	122.889	119.289	115.773	112.404	109.073	105.559	102.196	99.2862	96.4242	93.4036	90.151	86.8193	83.9335	81.3997	78.7794	76.1946	73.6586	70.9641	68.7141	66.6949	64.4449	62.3134	60.2499	58.3558
2018-12-11	5	127.093	125.612	123.626	121.573	119.899	116.996	112.715	108.84	106.003	103.929	101.883	100.083	98.5628	96.1926	93.3638	91.0479	89.6468	88.3085	85.9543	83.417	81.3553	79.5213	77.5085	75.0553	72.4904	70.083	68.1255	66.2564	64.2032	62.017	59.967	58.317	56.8574	55.1255	53.1883	51.3011	49.6064	48.1606	46.7734	45.2936	43.7617	42.1138	40.7032	39.5957	38.3957	37.1798	35.9745	34.8979
2019-01-24	4	207.819	203.365	197.659	192.61	188.973	183.709	176.423	168.87	162.199	157.633	153.972	150.899	148.149	145.114	141.614	138.238	136.18	134.277	131.348	128.114	125.16	122.558	119.882	116.747	113.496	110.312	107.17	104.134	101.13	97.966	94.94	92.3161	89.7124	86.9832	84.0337	81.0184	78.3976	76.0648	73.6768	71.3347	69.0206	66.5045	64.4297	62.5778	60.4899	58.5305	56.6098	54.8621
2019-01-24	5	80.9469	80.3448	79.4917	78.6177	77.8771	76.5188	74.4469	72.6333	71.4375	70.6656	69.8937	69.0167	68.0302	66.6781	65.3104	64.151	63.2833	62.725	61.7354	60.4677	59.3865	58.4906	57.4729	56.1729	54.825	53.5719	52.6229	51.7604	50.8052	49.7031	48.5875	47.7698	47.124	46.3677	45.3469	44.3719	43.5125	42.7427	42.0625	41.3437	40.5646	39.6938	38.875	38.3469	37.8833	37.2635	36.675	36.1115
2019-02-20	4	223.617	219.045	213.028	207.613	203.654	197.833	189.781	181.49	174.238	169.287	165.32	162.003	159.053	155.799	152.049	148.493	146.359	144.303	141.104	137.591	134.383	131.518	128.567	125.137	121.582	118.098	114.686	111.393	108.126	104.689	101.418	98.5877	95.7757	92.8083	89.5985	86.3153	83.4642	80.9305	78.3354	75.779	73.2517	70.5436	68.2921	66.267	64.0084	61.8857	59.81	57.9091
2019-02-20	5	176.058	174.796	173.341	171.787	170.276	167.218	162.618	158.91	156.647	155.103	153.35	151.367	149.23	146.011	142.656	140.211	138.818	137.593	135.281	132.924	131.124	129.466	127.463	124.796	122.002	119.47	117.425	115.432	113.327	111.237	109.279	107.667	106.197	104.349	102.33	100.428	98.7104	97.1583	95.4635	93.5958	91.7	89.7625	88.0906	86.7948	85.4021	83.9031	82.4917	81.3187
2019-03-21	4	245.206	240.596	234.332	228.592	224.19	217.74	208.853	199.734	191.839	186.431	182.077	178.427	175.193	171.609	167.534	163.722	161.395	159.11	155.551	151.657	148.066	144.845	141.54	137.696	133.725	129.854	126.057	122.405	118.801	115.013	111.386	108.23	105.099	101.782	98.2183	94.5812	91.392	88.5588	85.6764	82.8433	80.0339	77.0476	74.5707	72.3358	69.8664	67.5154	65.2139	63.118
2019-03-21	5	192.491	191.36	190.005	188.796	187.326	183.827	178.762	174.767	172.588	171.291	169.682	167.649	165.104	161.31	157.521	155.078	153.779	152.334	149.801	147.352	145.598	143.998	141.835	138.932	135.95	133.25	130.981	128.712	126.294	123.909	121.748	119.986	118.227	116.085	113.761	111.668	109.833	108.039	106.101	103.97	101.768	99.6543	97.7574	96.1277	94.4989	92.8181	91.2617	89.7915
2019-04-04	4	258.723	254.337	248.12	242.434	238.023	231.449	222.367	213.116	205.16	199.701	195.278	191.542	188.194	184.441	180.14	176.113	173.628	171.123	167.221	162.939	159.011	155.488	151.875	147.715	143.431	139.266	135.226	131.339	127.479	123.431	119.545	116.137	112.765	109.187	105.336	101.436	98.0212	94.9901	91.9396	88.941	85.979	82.8602	80.2788	77.947	75.3738	72.9247	70.5305	68.3387
2019-04-18	4	259.558	255.131	248.953	243.308	238.915	232.354	223.339	214.189	206.292	200.852	196.422	192.674	189.312	185.545	181.213	177.147	174.598	171.99	167.967	163.592	159.566	155.939	152.242	147.994	143.642	139.411	135.311	131.367	127.457	123.366	119.446	116.009	112.598	108.981	105.099	101.17	97.7369	94.6912	91.624	88.6057	85.6453	82.5335	79.9436	77.6066	75.0499	72.6007	70.2104	68.0169
2019-04-18	5	227.385	225.997	224.38	223.272	221.783	217.524	211.569	206.953	204.68	203.626	202.091	199.97	196.785	192.085	187.601	184.982	183.768	182.006	179.001	176.34	174.631	173.043	170.67	167.459	164.218	161.301	158.766	156.178	153.446	150.785	148.48	146.59	144.566	142.101	139.499	137.251	135.367	133.426	131.188	128.723	126.217	123.898	121.844	119.96	118.021	116.11	114.417	112.756
2019-04-24	4	124.403	121.559	118.01	114.926	112.832	109.842	105.746	101.477	97.5979	94.9784	92.8946	91.2097	89.6498	87.9307	85.8784	83.7803	82.4332	81.0885	79.0702	76.8546	74.7547	72.9626	71.1982	69.1157	67.03	65.0147	63.028	61.1207	59.2959	57.3413	55.4545	53.8415	52.2193	50.543	48.768	46.9116	45.3246	43.922	42.445	41.0508	39.7445	38.2313	37.0454	35.9854	34.7711	33.6824	32.5524	31.5722
2019-04-24	5	228.057	226.113	223.779	221.775	219.774	214.892	207.919	202.211	198.846	196.947	194.742	192.065	188.644	183.701	178.86	175.65	174.062	172.192	168.744	165.504	163.257	161.172	158.438	154.842	151.139	147.779	144.907	142.046	138.99	135.967	133.269	131.034	128.765	125.95	122.985	120.295	117.943	115.722	113.267	110.589	107.87	105.195	102.949	100.998	98.8885	96.7823	94.8594	93.1187
2019-04-26	4	102.411	100.081	97.1193	94.5914	92.8675	90.3673	87.0222	83.5616	80.3661	78.2319	76.5451	75.1672	73.8414	72.416	70.7763	69.053	67.9208	66.8067	65.1266	63.2994	61.5702	60.0653	58.5754	56.8482	55.1318	53.447	51.8044	50.245	48.7427	47.1184	45.5613	44.2464	42.8919	41.5117	40.0779	38.5805	37.2633	36.0642	34.8533	33.7272	32.655	31.3972	30.4218	29.5301	28.5091	27.6274	26.7028	25.9154
2019-04-26	5	139.668	137.851	135.516	133.257	131.371	127.811	122.624	118.055	114.864	112.637	110.382	108.288	106.324	103.447	100.203	97.6789	96.2347	94.7674	92.1295	89.3979	87.2232	85.2768	83.1042	80.4063	77.5895	74.9895	72.7968	70.7179	68.4937	66.0905	63.8379	62.0032	60.3684	58.3937	56.1874	54.0663	52.2032	50.5737	48.9747	47.3137	45.6379	43.8116	42.2947	41.1116	39.8105	38.4484	37.1316	36.0032
2019-04-29	4	110.728	108.257	105.11	102.433	100.644	97.9923	94.359	90.5583	87.0782	84.7569	82.9197	81.4122	79.9816	78.4007	76.5378	74.6218	73.413	72.2424	70.4262	68.4665	66.6545	65.0799	63.5089	61.6765	59.8426	58.038	56.2883	54.6161	52.9874	51.2337	49.5631	48.1582	46.7147	45.2431	43.6933	42.0649	40.6602	39.3982	38.0949	36.8805	35.6907	34.3465	33.3068	32.338	31.2429	30.2762	29.2842	28.4393
2019-04-30	5	127.144	125.505	123.369	121.269	119.504	116.327	111.665	107.483	104.507	102.378	100.28	98.3495	96.6053	94.0611	91.1453	88.7874	87.3821	86.0253	83.6421	81.0768	78.9842	77.1632	75.1453	72.6653	70.1084	67.7084	65.7	63.8274	61.7684	59.5516	57.4358	55.7421	54.2558	52.4747	50.4505	48.5147	46.7832	45.2705	43.8516	42.3874	40.8463	39.2305	37.8474	36.7589	35.6137	34.3958	33.2053	32.1421
2019-05-14	4	122.458	119.742	116.303	113.393	111.515	108.607	104.529	100.301	96.4798	93.9845	92.0266	90.4469	88.9479	87.2151	85.1337	83.0476	81.8392	80.6315	78.603	76.4011	74.4446	72.7544	71.0328	69.0354	67.0222	65.0609	63.1155	61.2638	59.4779	57.5671	55.7513	54.1953	52.5747	50.8991	49.1124	47.2642	45.6953	44.3097	42.8774	41.5138	40.1656	38.6333	37.4538	36.3998	35.1438	34.034	32.921	31.9393
2019-05-14	5	139.911	138.392	136.488	134.665	132.893	129.417	124.51	120.211	117.267	115.184	112.991	110.859	108.704	105.632	102.314	99.8312	98.2604	96.6344	94.0333	91.3281	89.1344	87.201	85.0125	82.2875	79.5052	76.9188	74.7094	72.5708	70.274	67.8604	65.5802	63.7187	62.0156	60.0812	57.8781	55.7729	53.9135	52.2375	50.6063	48.9542	47.2115	45.4677	43.8656	42.5906	41.351	39.974	38.6656	37.4271
2019-05-21	4	155	151.682	147.48	143.83	141.409	137.802	132.716	127.43	122.694	119.527	117.043	115.012	113.174	111.01	108.416	105.831	104.284	102.809	100.335	97.6151	95.1839	93.064	90.9278	88.4721	85.9359	83.4892	81.1066	78.8408	76.6105	74.2141	71.9374	69.9981	68.0404	65.9359	63.674	61.3379	59.3477	57.615	55.8155	54.1018	52.3704	50.4454	48.9316	47.6042	46.034	44.5667	43.1619	41.85
2019-05-21	5	135.519	134.128	132.415	130.751	128.934	125.547	120.984	117.028	114.357	112.418	110.284	108.176	106.013	103.024	99.9175	97.634	96.0103	94.3082	91.8381	89.2175	87.0505	85.0412	82.8134	80.201	77.4711	74.9608	72.7474	70.6021	68.3784	66.0577	63.8969	62.0423	60.3155	58.4856	56.4196	54.4093	52.5928	50.932	49.3371	47.7608	46.0918	44.4918	42.934	41.7021	40.5278	39.1629	37.9186	36.7134
2019-07-16	4	258.385	254.127	248.281	242.96	238.855	232.556	223.856	214.977	207.282	201.962	197.594	193.824	190.404	186.454	181.881	177.605	175.01	172.506	168.588	164.375	160.623	157.273	153.813	149.809	145.665	141.617	137.647	133.828	130.032	126.043	122.231	118.923	115.647	112.14	108.389	104.547	101.229	98.3204	95.3555	92.4183	89.4722	86.3569	83.7813	81.5096	78.9488	76.4684	74.1022	71.877
2019-07-16	5	116.534	115.24	113.64	112.071	110.471	107.606	103.68	100.332	98.0798	96.4404	94.683	92.9191	91.1128	88.6298	86.0266	84.0691	82.6585	81.2691	79.2043	76.9436	75.0266	73.316	71.4309	69.1989	66.9032	64.75	62.884	61.1404	59.3011	57.3383	55.4596	53.8734	52.4681	50.9468	49.2043	47.483	45.9032	44.4957	43.1702	41.8574	40.4745	39.1064	37.716	36.7032	35.7447	34.55	33.4628	32.4383
2019-07-30	4	212.044	208.117	202.984	198.418	195.133	190.324	183.664	176.73	170.58	166.378	162.954	160.029	157.377	154.339	150.77	147.305	145.217	143.358	140.461	137.325	134.496	132.021	129.486	126.487	123.357	120.266	117.184	114.21	111.277	108.125	105.107	102.529	99.9545	97.229	94.2999	91.2525	88.6296	86.3392	83.9606	81.6025	79.2222	76.6168	74.4793	72.6176	70.4974	68.4353	66.4432	64.6076
2019-07-30	5	137.879	135.876	133.54	131.467	129.515	125.871	120.924	116.824	114.232	112.524	110.668	108.666	106.4	103.304	100.191	97.9862	96.5798	95.1	92.8053	90.4543	88.567	86.8947	84.9468	82.5319	80.084	77.8021	75.8468	73.9574	71.9702	69.9106	67.9489	66.3074	64.8053	63.0968	61.1702	59.3021	57.6053	56.066	54.5372	52.9511	51.2702	49.6245	48.017	46.7809	45.5798	44.1564	42.8383	41.5957
2019-08-13	4	232.28	227.962	222.275	217.173	213.406	207.825	200.125	192.177	185.199	180.391	176.457	173.06	170.015	166.525	162.437	158.558	156.232	154.121	150.866	147.381	144.264	141.529	138.715	135.4	131.925	128.507	125.124	121.832	118.532	115.018	111.66	108.777	105.944	102.908	99.6825	96.3557	93.4643	90.9406	88.3424	85.7562	83.1262	80.3046	77.9618	75.9126	73.6029	71.3339	69.1776	67.1357
2019-08-13	5	80.0832	78.4874	76.5474	74.5368	72.9442	71.0432	68.4453	66.0389	64.1537	62.6621	61.3389	60.0926	59.1053	57.9274	56.6305	55.4263	54.3495	53.6168	52.5958	51.1989	49.8611	48.7379	47.6189	46.2979	44.9358	43.5705	42.4705	41.4747	40.3979	39.1705	37.9074	36.8337	36.0232	35.2032	34.1053	32.9453	31.8684	30.9295	30.1389	29.3905	28.6042	27.6968	26.7368	26.1747	25.6316	24.8442	24.1389	23.4442
2019-08-27	5	109.378	108.255	106.789	105.334	103.832	101.155	97.5106	94.4106	92.3181	90.8191	89.234	87.5574	85.8128	83.5064	81.1383	79.317	77.9723	76.6777	74.7936	72.6606	70.8245	69.1872	67.3968	65.267	63.0979	61.0457	59.2957	57.6734	55.9585	54.1543	52.4234	50.916	49.583	48.1989	46.5681	44.9564	43.484	42.116	40.8894	39.7	38.4351	37.15	35.8298	34.9298	34.0628	32.9319	31.9309	30.9309
2019-09-10	4	312.508	309.338	303.397	297.647	292.669	284.418	273.12	261.962	252.645	246.244	240.884	236.212	231.939	226.98	221.294	216.169	213.104	209.944	204.99	199.69	194.947	190.675	186.222	181.101	175.831	170.708	165.772	161.005	156.25	151.291	146.552	142.401	138.261	133.814	129.081	124.239	120.033	116.38	112.669	108.986	105.306	101.478	98.2887	95.4637	92.3206	89.2555	86.348	83.5843
2019-10-08	4	285.413	281.42	275.21	269.4	264.681	257.313	247.176	236.991	228.372	222.414	217.478	213.247	209.367	204.984	199.997	195.387	192.558	189.672	185.214	180.415	176.105	172.205	168.127	163.473	158.696	154.035	149.541	145.186	140.862	136.371	132.062	128.301	124.538	120.52	116.288	111.927	108.104	104.808	101.436	98.1236	94.8264	91.3878	88.513	85.9176	83.0729	80.3466	77.7064	75.2456
2019-10-08	5	124.196	122.881	121.209	119.623	118.085	114.945	110.52	106.806	104.416	102.836	101.122	99.2547	97.1442	94.24	91.3211	89.1547	87.7042	86.2863	83.9853	81.5568	79.5789	77.8105	75.7926	73.3442	70.8189	68.4547	66.4453	64.5716	62.5863	60.4768	58.4579	56.8	55.3211	53.6389	51.6916	49.8095	48.1147	46.6147	45.2137	43.8295	42.3158	40.7432	39.3316	38.2453	37.1547	35.9074	34.7421	33.6611
2019-10-22	4	273.656	269.443	263.284	257.558	252.943	245.893	236.258	226.513	218.195	212.458	207.713	203.636	199.922	195.721	191.015	186.663	183.939	181.211	176.996	172.458	168.336	164.643	160.801	156.359	151.836	147.386	143.107	138.971	134.857	130.574	126.456	122.871	119.297	115.48	111.459	107.326	103.685	100.534	97.318	94.141	90.9948	87.7356	84.9868	82.5035	79.8036	77.1865	74.659	72.3315
2019-06-11	Cold Station	70.4328	69.54	68.701	68.3157	67.5306	65.6969	63.5148	61.6951	60.2337	58.984	57.6954	56.4083	55.0494	53.6008	52.2984	51.409	50.8199	49.9671	48.8182	47.7446	46.733	45.6928	44.5834	43.341	42.136	41.0352	39.9536	38.8571	37.7553	36.675	35.654	34.6684	33.6655	32.6254	31.5939	30.5906	29.6435	28.7426	27.8311	26.9269	26.0502	25.2022	24.4132	23.6343	22.8455	22.1176	21.4195	20.684
2019-06-05	Cold Station	60.7443	59.3939	58.2098	57.2342	56.1555	54.6016	52.7786	51.166	49.8344	48.686	47.5814	46.5117	45.461	44.3735	43.3532	42.584	41.9928	41.2457	40.3177	39.4168	38.542	37.6625	36.7594	35.7654	34.7766	33.8598	32.9625	32.0525	31.1414	30.243	29.3909	28.5695	27.7453	26.895	26.0519	25.2348	24.4565	23.7188	22.9822	22.2474	21.5288	20.8406	20.1954	19.5551	18.9161	18.3308	17.757	17.1503
2019-07-01	Cold Station	65.0808	63.7966	62.7002	61.9624	60.9554	59.2514	57.2782	55.5638	54.1598	52.9537	51.7688	50.61	49.4434	48.2318	47.1013	46.2631	45.6556	44.8607	43.8441	42.843	41.887	40.9358	39.9293	38.8275	37.7364	36.7332	35.7522	34.7569	33.7684	32.7949	31.8713	30.9821	30.0808	29.1566	28.2404	27.3485	26.5085	25.712	24.9036	24.1004	23.3268	22.579	21.8787	21.1895	20.4963	19.854	19.2301	18.5779
2019-07-15	Cold Station	41.1539	40.0351	38.9645	38.0094	37.144	36.1331	34.9803	33.9195	33.0032	32.2105	31.476	30.795	30.1427	29.5196	28.9283	28.4168	27.9839	27.4776	26.8896	26.3094	25.7231	25.1333	24.5476	23.914	23.2779	22.6788	22.0877	21.4928	20.9005	20.3142	19.7562	19.2125	18.669	18.1229	17.5885	17.0701	16.5693	16.0912	15.6159	15.1384	14.685	14.252	13.831	13.4067	12.9947	12.6323	12.2589	11.8558
2018-09-18	Cold Station	74.9636	74.5166	74.4132	74.8801	74.4498	72.3855	69.9303	67.9422	66.4078	65.1221	63.6105	62.0843	60.4584	58.5879	56.9711	56.1209	55.642	54.709	53.4136	52.2924	51.2648	50.1464	48.914	47.5134	46.1501	44.9321	43.7464	42.5258	41.2952	40.0959	38.9654	37.8792	36.7428	35.5689	34.4118	33.2831	32.2209	31.199	30.1734	29.1535	28.1506	27.1915	26.3074	25.4242	24.5357	23.7154	22.9348	22.1158
2019-05-26	Cold Station	47.7732	46.5225	45.3213	44.2666	43.2941	42.1001	40.74	39.4822	38.3989	37.4798	36.62	35.8074	35.025	34.2595	33.5267	32.9234	32.4212	31.8203	31.1164	30.4235	29.7386	29.0549	28.3638	27.6101	26.8651	26.1712	25.4802	24.776	24.0741	23.3813	22.724	22.0829	21.4419	20.7936	20.1543	19.536	18.9427	18.3739	17.8094	17.2476	16.7085	16.1949	15.6947	15.1922	14.7087	14.2742	13.831	13.3602
2019-07-22	Cold Station	51.4121	50.1243	48.8538	47.7837	46.7819	45.5153	44.0371	42.6784	41.5179	40.5333	39.6171	38.759	37.937	37.1159	36.3091	35.647	35.1401	34.5343	33.784	33.0422	32.314	31.5873	30.8533	30.0446	29.2287	28.466	27.7285	26.9786	26.2188	25.4728	24.7691	24.094	23.4197	22.7296	22.0452	21.3771	20.7442	20.1452	19.5458	18.9433	18.3619	17.8049	17.2747	16.7496	16.223	15.7456	15.2788	14.7791
2018-07-07	Cold Station	37.1177	36.0417	34.9926	34.059	33.2308	32.2683	31.1646	30.144	29.2616	28.5136	27.8295	27.196	26.5901	26.0029	25.4396	24.9506	24.5464	24.0805	23.5301	22.9806	22.434	21.8947	21.352	20.7606	20.166	19.605	19.055	18.5001	17.94	17.3843	16.8651	16.362	15.8577	15.3547	14.8605	14.3785	13.9184	13.4853	13.0542	12.6213	12.207	11.815	11.4323	11.047	10.6738	10.3421	10.0026	9.63713
2019-06-17	Cold Station	43.2048	42.0552	40.9302	39.9379	39.045	37.9871	36.7728	35.6508	34.6834	33.8562	33.0952	32.3872	31.7051	31.0327	30.3862	29.8322	29.3759	28.844	28.2054	27.5695	26.9421	26.3177	25.6898	25.0041	24.3138	23.6703	23.0385	22.4013	21.7612	21.1266	20.5272	19.9503	19.3755	18.7927	18.2175	17.6601	17.127	16.6225	16.1179	15.6108	15.1269	14.6676	14.2228	13.774	13.3395	12.9509	12.5566	12.1356
2019-07-07	Cold Station	64.4518	63.2313	62.1058	61.2259	60.1752	58.5341	56.6186	54.9227	53.5082	52.2892	51.1088	49.9952	48.855	47.665	46.5437	45.7046	45.126	44.3695	43.365	42.3838	41.4509	40.5212	39.5464	38.4626	37.3904	36.4125	35.4623	34.493	33.5174	32.5545	31.6479	30.7842	29.9088	29.0046	28.1038	27.2265	26.4025	25.6188	24.827	24.0343	23.2703	22.5364	21.8411	21.1559	20.4634	19.8276	19.2181	18.5733
2018-08-10	Cold Station	30.1824	29.2877	28.4146	27.6266	26.9174	26.1301	25.2372	24.4092	23.6941	23.0818	22.5232	22.0101	21.5158	21.0536	20.6164	20.2321	19.9004	19.5137	19.0785	18.6484	18.211	17.7722	17.3351	16.8622	16.3842	15.9345	15.4969	15.0515	14.5962	14.1488	13.7294	13.3166	12.9057	12.5009	12.1044	11.7206	11.3475	10.9926	10.641	10.2875	9.95504	9.64331	9.33219	9.01358	8.71127	8.45112	8.17723	7.87542
2018-06-27	Cold Station	49.4729	48.1495	46.8755	45.7859	44.769	43.4881	41.991	40.6188	39.4524	38.4729	37.5578	36.6965	35.8722	35.0452	34.2418	33.5728	33.0575	32.4508	31.6971	30.9499	30.2204	29.4976	28.7637	27.9594	27.1506	26.3905	25.6536	24.9094	24.1543	23.4118	22.7122	22.0418	21.3722	20.6934	20.023	19.3668	18.7462	18.1638	17.5798	16.9953	16.4298	15.8897	15.3778	14.8679	14.3596	13.8971	13.4401	12.9585
2018-06-09	Cold Station	42.051	40.8313	39.6638	38.6253	37.676	36.5601	35.2905	34.1171	33.1063	32.2541	31.4678	30.7384	30.0374	29.3595	28.7197	28.1726	27.713	27.1748	26.5479	25.9349	25.3184	24.6988	24.0827	23.4157	22.7485	22.1229	21.509	20.8858	20.2539	19.6306	19.049	18.483	17.9141	17.3487	16.797	16.261	15.7476	15.2569	14.7712	14.2859	13.8285	13.396	12.9669	12.5369	12.1218	11.7508	11.3721	10.9692
2018-10-20	Cold Station	34.3365	33.2567	32.2295	31.3114	30.469	29.5246	28.4822	27.5215	26.6936	25.9743	25.3089	24.6905	24.0964	23.5607	23.0755	22.6713	22.3043	21.8588	21.3898	20.9375	20.4692	19.9842	19.495	18.9818	18.4788	17.9975	17.513	17.0246	16.5357	16.0582	15.6014	15.1409	14.6775	14.225	13.788	13.3633	12.944	12.5339	12.1311	11.7316	11.3607	11.0143	10.6614	10.2981	9.96129	9.66742	9.35321	9.01217
2019-07-12	Cold Station	39.1459	38.0908	37.0668	36.1533	35.3305	34.3805	33.3002	32.3039	31.4404	30.6892	29.9985	29.3613	28.7475	28.1569	27.5957	27.1101	26.6964	26.2109	25.6502	25.0897	24.5252	23.9661	23.4067	22.799	22.188	21.6166	21.054	20.4831	19.9144	19.3512	18.8166	18.2986	17.7822	17.2595	16.7503	16.2591	15.7846	15.3332	14.8782	14.4252	13.9983	13.5912	13.1952	12.7918	12.4023	12.0625	11.7123	11.3316
2018-08-18	Cold Station	24.043	23.3306	22.6442	22.0137	21.4293	20.8008	20.106	19.4653	18.9118	18.4282	17.9854	17.5798	17.188	16.8295	16.502	16.213	15.9461	15.6309	15.2902	14.957	14.6081	14.2568	13.9105	13.5394	13.166	12.8097	12.4622	12.111	11.75	11.3972	11.0669	10.7336	10.4052	10.0833	9.77013	9.47096	9.17171	8.89012	8.6105	8.32662	8.06683	7.82804	7.57879	7.31796	7.08246	6.88704	6.66992	6.42758
2018-11-01	Cold Station	14.4046	13.8783	13.4119	12.9947	12.5493	12.1003	11.6814	11.3166	11.0136	10.7112	10.413	10.1486	9.8685	9.65979	9.51675	9.41612	9.26667	9.0255	8.84858	8.70262	8.51742	8.30292	8.09092	7.88908	7.70858	7.52908	7.33754	7.14483	6.94983	6.76717	6.59038	6.38546	6.17008	5.97996	5.81312	5.65829	5.485	5.30275	5.1235	4.95008	4.81263	4.70237	4.557	4.37996	4.25517	4.16571	4.03125	3.88275
2019-03-04	Cold Station	11.0615	10.5839	10.1792	9.82717	9.44138	9.07717	8.77183	8.51742	8.31592	8.09996	7.87929	7.68842	7.47433	7.33325	7.25908	7.22417	7.12529	6.9315	6.81925	6.7425	6.61829	6.46237	6.31213	6.17775	6.06433	5.94771	5.81521	5.68083	5.54258	5.417	5.29217	5.13221	4.96221	4.8145	4.69229	4.58275	4.44554	4.30129	4.15838	4.01762	3.91913	3.84454	3.72708	3.57658	3.48354	3.42813	3.32071	3.19879
2018-08-24	Cold Station	24.6142	23.869	23.1656	22.5194	21.8992	21.2296	20.5087	19.8498	19.2827	18.776	18.3086	17.8807	17.4612	17.087	16.7601	16.4817	16.2125	15.8787	15.535	15.2017	14.8514	14.4906	14.1306	13.7509	13.3766	13.0202	12.6651	12.3073	11.9442	11.5863	11.2526	10.9115	10.5653	10.2339	9.91613	9.61054	9.30679	9.01025	8.71617	8.42575	8.16421	7.92092	7.665	7.39679	7.15325	6.95375	6.73233	6.48425
2019-04-04	Cold Station	11.7803	11.335	10.9583	10.6245	10.244	9.87596	9.56071	9.29392	9.08029	8.85433	8.62433	8.42442	8.20346	8.05317	7.96937	7.92583	7.82042	7.62175	7.50058	7.41212	7.27812	7.11421	6.95492	6.80942	6.68217	6.55288	6.40642	6.25742	6.10604	5.964	5.82487	5.65071	5.46629	5.30471	5.16546	5.03796	4.88842	4.73208	4.57642	4.42167	4.30775	4.21992	4.09296	3.93379	3.82779	3.76112	3.647	3.51517
2018-06-30	Cold Station	37.08	36.0113	34.9767	34.0457	33.2024	32.2368	31.1422	30.1315	29.2578	28.5073	27.8185	27.1857	26.5747	25.9865	25.4275	24.944	24.5367	24.0643	23.5131	22.9625	22.4075	21.8568	21.3103	20.7158	20.1205	19.5586	19.0074	18.4544	17.892	17.3357	16.8171	16.312	15.8059	15.304	14.8109	14.3327	13.8722	13.4387	13.001	12.5677	12.1624	11.7703	11.3898	11.0036	10.6329	10.3047	9.96779	9.60787
2018-09-05	Cold Station	28.6755	27.816	26.9933	26.2418	25.5426	24.778	23.9328	23.1568	22.4893	21.9023	21.3665	20.8746	20.3952	19.9586	19.5646	19.2227	18.9113	18.5385	18.1381	17.7475	17.3444	16.9331	16.5215	16.0825	15.645	15.2301	14.8218	14.4075	13.9891	13.5775	13.1886	12.7988	12.4089	12.0258	11.6532	11.295	10.9426	10.6028	10.2687	9.93433	9.62333	9.33429	9.042	8.73858	8.45629	8.21821	7.963	7.67792
2019-08-20	Cold Station	31.4097	30.542	29.6979	28.9313	28.2409	27.474	26.6097	25.8074	25.1142	24.5094	23.9585	23.4528	22.9681	22.5195	22.1	21.7321	21.4085	21.03	20.6125	20.1997	19.7768	19.3535	18.9339	18.4805	18.0221	17.5877	17.1596	16.7245	16.2849	15.8491	15.4369	15.0292	14.6216	14.2135	13.8152	13.4302	13.0517	12.6903	12.3338	11.9717	11.6322	11.3159	10.9975	10.6709	10.3596	10.0955	9.81325	9.49821
2019-08-05	Cold Station	26.7184	25.9845	25.2877	24.6503	24.0423	23.3906	22.6875	22.0388	21.4758	20.9679	20.4956	20.0647	19.6444	19.2732	18.9408	18.657	18.3809	18.0344	17.6819	17.3427	16.9808	16.6079	16.2386	15.8495	15.4637	15.0979	14.7328	14.3615	13.9903	13.6254	13.2779	12.9272	12.569	12.2204	11.8879	11.5703	11.2544	10.9444	10.6348	10.3269	10.0497	9.79133	9.52554	9.23783	8.976	8.76917	8.53571	8.27037
2018-08-04	Cold Station	23.097	22.4035	21.7416	21.132	20.565	19.9566	19.289	18.6732	18.1377	17.6688	17.2377	16.8458	16.4618	16.1152	15.8042	15.5308	15.2753	14.9683	14.6463	14.3336	14.0041	13.67	13.3424	12.9923	12.6425	12.3085	11.982	11.6524	11.3117	10.9788	10.6661	10.349	10.033	9.72738	9.43254	9.14687	8.86362	8.59254	8.32417	8.05654	7.81104	7.58138	7.3465	7.09954	6.87237	6.68554	6.47708	6.24042
2018-07-12	Cold Station	23.3519	22.6496	21.972	21.3526	20.7941	20.1918	19.5184	18.8934	18.3545	17.8887	17.4641	17.0762	16.6986	16.3501	16.0202	15.7235	15.4607	15.1509	14.8096	14.4715	14.1244	13.7782	13.4385	13.0736	12.7026	12.3487	12.004	11.6556	11.3019	10.9529	10.626	10.3049	9.98567	9.67033	9.36738	9.07454	8.78629	8.51579	8.24946	7.97613	7.72437	7.49571	7.2595	7.01067	6.77996	6.59158	6.38217	6.14725
2018-09-10	Cold Station	20.8545	20.2078	19.6017	19.0446	18.4963	17.9152	17.3066	16.7558	16.2883	15.8602	15.4601	15.0932	14.7265	14.4156	14.1568	13.9414	13.7129	13.412	13.1253	12.861	12.5721	12.2637	11.9551	11.6396	11.3344	11.0396	10.7398	10.4398	10.1397	9.84458	9.56533	9.2715	8.97083	8.68929	8.42442	8.17254	7.917	7.66162	7.40854	7.16071	6.94529	6.74875	6.53725	6.30075	6.09925	5.94421	5.75333	5.53942
2018-07-27	Cold Station	27.4513	26.6375	25.8533	25.139	24.4958	23.7861	22.9888	22.2498	21.6075	21.0585	20.5554	20.0952	19.648	19.2327	18.8412	18.4947	18.1935	17.8403	17.4435	17.0516	16.653	16.2529	15.8553	15.4267	14.9942	14.5875	14.1896	13.7842	13.3705	12.9625	12.5812	12.2071	11.835	11.4671	11.1077	10.7623	10.4238	10.1052	9.78971	9.46933	9.16946	8.89008	8.60979	8.31954	8.04692	7.81737	7.56883	7.29325
2019-08-17	Cold Station	27.6816	26.9202	26.196	25.5311	24.9085	24.2348	23.4945	22.809	22.2144	21.6875	21.2033	20.7622	20.3332	19.9435	19.5882	19.2809	18.9974	18.6541	18.29	17.9336	17.5619	17.1857	16.8138	16.415	16.0147	15.6377	15.2607	14.8806	14.4987	14.1173	13.7584	13.397	13.0345	12.6731	12.3231	11.99	11.66	11.3417	11.0236	10.7026	10.4065	10.1325	9.85667	9.56304	9.29013	9.06546	8.81725	8.54075
2018-07-19	Cold Station	20.6256	20.0123	19.4207	18.8791	18.3839	17.8539	17.2664	16.7206	16.2512	15.848	15.4765	15.1354	14.7988	14.4948	14.214	13.9596	13.7288	13.4516	13.1513	12.8561	12.5508	12.2451	11.9438	11.6207	11.2902	10.9776	10.6746	10.3667	10.0523	9.74536	9.45668	9.16992	8.88612	8.60868	8.3416	8.08668	7.831	7.59208	7.3556	7.11376	6.89288	6.69184	6.4834	6.2614	6.06156	5.89856	5.71364	5.5058
2019-02-19	Cold Station	10.6421	10.165	9.76629	9.42408	9.04575	8.68017	8.37458	8.12642	7.93379	7.72808	7.51587	7.33146	7.12067	6.97862	6.90587	6.87654	6.78313	6.59304	6.48304	6.41021	6.29267	6.14333	5.99825	5.86883	5.76121	5.65117	5.52383	5.39383	5.26392	5.14629	5.02858	4.87358	4.70667	4.56333	4.44362	4.33933	4.20812	4.06946	3.93337	3.79783	3.70338	3.6345	3.52421	3.37817	3.29062	3.23825	3.13488	3.01929
2019-04-16	Cold Station	13.6906	13.2365	12.8407	12.4824	12.0775	11.6766	11.3137	10.9969	10.7342	10.4687	10.2064	9.97658	9.72942	9.55108	9.43292	9.35633	9.22954	9.01408	8.86596	8.74746	8.58717	8.39867	8.21529	8.04017	7.88021	7.71846	7.54425	7.36358	7.17837	7.00171	6.83242	6.63092	6.4205	6.23129	6.06271	5.90596	5.73137	5.54887	5.36967	5.19292	5.05433	4.93983	4.79133	4.61383	4.48417	4.39646	4.26592	4.11317
2019-08-12	Cold Station	22.1698	21.5708	21.0026	20.477	19.9721	19.4396	18.869	18.3452	17.8918	17.4795	17.0964	16.7484	16.4054	16.1054	15.843	15.615	15.3883	15.1018	14.815	14.5409	14.2408	13.935	13.6372	13.3221	13.0076	12.7064	12.4061	12.1016	11.7949	11.4938	11.2091	10.9164	10.6219	10.3337	10.0581	9.79888	9.5354	9.2796	9.02572	8.76932	8.53956	8.32808	8.10644	7.87036	7.65892	7.49032	7.29412	7.07128
[truncated: 159 more columns]

## Sheet: Absorbance&Fe
date	site	220nm	222.5nm	225nm	227.5nm	230nm	232.5nm	235nm	237.5nm	240nm	242.5nm	245nm	247.5nm	250nm	252.5nm	255nm	257.5nm	260nm	262.5nm	265nm	267.5nm	270nm	272.5nm	275nm	277.5nm	280nm	282.5nm	285nm	287.5nm	290nm	292.5nm	295nm	297.5nm	300nm	302.5nm	305nm	307.5nm	310nm	312.5nm	315nm	317.5nm	320nm	322.5nm	325nm	327.5nm	330nm	332.5nm	335nm	337.5nm
2016-12-06	4	241.476	237.055	231.082	225.59	221.33	215.256	206.998	198.551	191.122	185.915	181.706	178.133	174.979	171.528	167.587	163.832	161.408	159.077	155.486	151.515	147.851	144.563	141.209	137.361	133.381	129.494	125.751	122.17	118.594	114.834	111.236	108.06	104.97	101.684	98.0991	94.4849	91.3447	88.5222	85.6813	82.8862	80.219	77.3372	74.8692	72.7694	70.4097	68.0873	65.8879	63.8415
2016-12-06	5	139.249	136.836	133.753	130.702	128.658	125.902	121.871	117.783	114.238	111.685	109.563	107.732	106.12	104.074	101.644	99.1842	97.5179	96.1947	93.8305	91.1726	88.8811	86.9063	84.9042	82.4853	79.9832	77.6389	75.5642	73.56	71.4811	69.28	67.1168	65.36	63.7463	61.8505	59.7684	57.8042	56.08	54.5695	53.0611	51.4326	49.7989	48.1095	46.6463	45.4032	44.0326	42.6347	41.3411	40.1968
2017-01-10	4	236.043	231.787	226.392	221.579	218.045	212.737	205.404	197.899	191.312	186.822	183.211	180.177	177.438	174.286	170.65	167.338	165.387	163.445	160.301	156.972	154.023	151.398	148.679	145.49	142.192	138.963	135.814	132.754	129.651	126.376	123.284	120.594	117.945	115.114	112.028	108.951	106.341	103.971	101.513	99.0804	96.7418	94.2366	92.1296	90.2713	88.1366	86.09	84.183	82.3824
2017-01-10	5	152.338	149.716	146.392	143.115	140.864	137.851	133.529	129.174	125.431	122.7	120.404	118.397	116.626	114.38	111.787	109.231	107.416	105.921	103.448	100.634	98.2094	96.1042	93.9396	91.3896	88.7375	86.2469	84.0187	81.8396	79.6167	77.2573	74.9406	73.0687	71.2562	69.224	67.0135	64.8917	63.0156	61.3802	59.776	58.0115	56.2344	54.4719	52.8854	51.4906	50.0187	48.5521	47.1583	45.875
2017-02-07	4	230.532	226.132	220.533	215.448	211.644	206.332	199.088	191.556	184.796	180.091	176.325	173.128	170.357	167.418	164.013	160.649	158.488	156.536	153.53	150.172	146.969	144.102	141.233	137.923	134.497	131.095	127.811	124.705	121.595	118.295	115.12	112.314	109.628	106.781	103.611	100.395	97.5709	95.0291	92.5064	90.0337	87.6312	85.0325	82.8045	80.8768	78.7614	76.7006	74.71	72.8512
2017-02-07	5	151.701	149.078	145.761	142.52	140.294	137.328	133.081	128.774	125.065	122.367	120.086	118.111	116.376	114.168	111.583	109.047	107.254	105.787	103.357	100.573	98.175	96.1073	93.9792	91.4448	88.8198	86.3448	84.1656	82.0031	79.7958	77.4948	75.1823	73.3271	71.5396	69.5354	67.3396	65.2333	63.3833	61.7646	60.1521	58.4125	56.6604	54.8833	53.3083	51.949	50.4792	49.0052	47.6542	46.3646
2017-03-10	4	208.761	204.39	198.824	193.881	190.264	185.085	177.935	170.549	163.986	159.456	155.846	152.78	150.08	147.071	143.586	140.281	138.256	136.404	133.483	130.304	127.391	124.791	122.151	119.086	115.879	112.714	109.634	106.655	103.67	100.511	97.4866	94.8649	92.3225	89.623	86.6299	83.6149	81.006	78.6486	76.2567	73.9162	71.6378	69.1607	67.0466	65.207	63.1454	61.1477	59.2486	57.4682
2017-03-10	5	157.128	154.386	150.927	147.504	145.225	142.216	137.754	133.233	129.326	126.499	124.158	122.119	120.347	118.07	115.349	112.643	110.772	109.311	106.81	103.905	101.395	99.2552	97.0781	94.4542	91.7292	89.1333	86.8479	84.6042	82.2865	79.8865	77.4635	75.551	73.7427	71.6177	69.2958	67.1031	65.1896	63.5177	61.8563	60.025	58.2073	56.3229	54.6865	53.2958	51.776	50.226	48.7656	47.4625
2017-03-23	5	149.857	147.174	143.793	140.448	138.221	135.285	130.971	126.578	122.789	120.042	117.774	115.786	114.071	111.847	109.21	106.618	104.82	103.4	100.973	98.1667	95.7542	93.6708	91.5469	89.0417	86.4083	83.8833	81.6771	79.5427	77.301	74.95	72.649	70.7958	69.0344	67.0187	64.7823	62.6708	60.8552	59.2417	57.6604	55.9	54.151	52.3427	50.7229	49.3927	47.976	46.4896	45.0802	43.8146
2017-04-04	4	241.149	236.544	230.401	224.805	220.544	214.442	206.043	197.356	189.764	184.518	180.33	176.827	173.797	170.419	166.492	162.804	160.492	158.248	154.754	150.848	147.285	144.101	140.848	137.13	133.256	129.452	125.819	122.313	118.8	115.085	111.501	108.383	105.309	102.034	98.4259	94.7696	91.6165	88.8123	85.9717	83.1674	80.4385	77.5333	75.0745	72.9438	70.56	68.2133	65.9817	63.9236
2017-04-04	5	149.321	146.653	143.278	139.964	137.752	134.832	130.515	126.114	122.349	119.625	117.364	115.409	113.7	111.494	108.862	106.28	104.498	103.069	100.654	97.85	95.4458	93.3781	91.2594	88.7646	86.1281	83.6271	81.45	79.301	77.0583	74.7365	72.4385	70.5854	68.8375	66.824	64.6094	62.5167	60.676	59.0729	57.4979	55.7521	54.0073	52.2125	50.5875	49.2729	47.8687	46.3865	44.9802	43.7156
2017-04-11	4	218.528	214.049	208.275	203.154	199.414	194.026	186.559	178.833	172.034	167.356	163.66	160.604	157.922	154.912	151.364	147.966	145.847	143.77	140.504	136.846	133.508	130.565	127.571	124.138	120.583	117.088	113.739	110.522	107.314	103.911	100.628	97.7956	94.9955	92.017	88.7245	85.4018	82.5533	80.0184	77.461	74.9491	72.4978	69.8938	67.7109	65.7948	63.6378	61.5429	59.5562	57.7092
2017-04-25	4	211.866	207.533	201.917	196.949	193.337	188.132	180.946	173.484	166.883	162.378	158.808	155.862	153.248	150.318	146.882	143.551	141.465	139.437	136.238	132.685	129.414	126.544	123.651	120.317	116.865	113.48	110.24	107.122	104.013	100.708	97.5363	94.7952	92.0702	89.1907	86.0076	82.7929	80.0394	77.5893	75.1098	72.6806	70.3067	67.7808	65.6785	63.8288	61.7336	59.6991	57.7843	56.0021
2017-04-25	5	172.776	169.427	165.252	161.183	158.444	154.823	149.564	144.205	139.584	136.264	133.534	131.145	129.069	126.484	123.464	120.498	118.477	116.833	114.045	110.845	108.066	105.705	103.306	100.404	97.3698	94.5281	92.025	89.5604	86.9896	84.3219	81.6958	79.5448	77.5167	75.1729	72.5927	70.149	68.0062	66.1302	64.2969	62.276	60.2573	58.199	56.4021	54.8625	53.2062	51.5302	49.9406	48.5135
2017-05-02	4	187.382	183.248	178.14	173.64	170.446	165.885	159.576	152.991	147.112	143.121	139.972	137.389	135.095	132.515	129.444	126.433	124.557	122.73	119.857	116.653	113.712	111.158	108.594	105.628	102.547	99.5398	96.6591	93.8904	91.1401	88.1983	85.3689	82.9433	80.5424	78.0164	75.2064	72.3725	69.9638	67.8146	65.6285	63.493	61.4154	59.186	57.3414	55.7334	53.9004	52.1151	50.4331	48.8721
2017-05-02	5	188.522	184.825	180.136	175.607	172.466	168.335	162.433	156.38	151.204	147.471	144.386	141.694	139.387	136.57	133.301	130.151	127.961	126.124	123.111	119.659	116.634	114.035	111.415	108.279	105.017	101.929	99.2021	96.5104	93.675	90.7687	87.9094	85.5479	83.2781	80.6813	77.8583	75.1646	72.7906	70.7104	68.6708	66.4677	64.2646	62.0562	60.0729	58.3896	56.6146	54.7958	53.074	51.4979
2017-05-05	4	121.185	118.356	114.854	111.831	109.797	106.902	102.877	98.6508	94.8046	92.2106	90.1899	88.5734	87.0987	85.4546	83.4725	81.4486	80.1743	78.9544	77.0676	74.9605	73.0162	71.3365	69.6651	67.7375	65.7427	63.8017	61.9161	60.1096	58.3489	56.4287	54.5813	53.0111	51.4722	49.8597	48.0608	46.2406	44.7211	43.349	41.9417	40.5913	39.31	37.8455	36.6647	35.6764	34.5172	33.3996	32.3028	31.3405
2017-05-05	5	158.856	155.588	151.536	147.638	144.96	141.516	136.546	131.431	127.029	123.88	121.284	119.04	117.158	114.811	112.04	109.385	107.531	105.989	103.445	100.484	97.9011	95.7126	93.4579	90.7895	87.9958	85.3674	83.0705	80.7737	78.3758	75.8968	73.4537	71.46	69.5347	67.3484	64.9853	62.6947	60.6821	58.9632	57.2463	55.3937	53.5389	51.7095	50.0232	48.5989	47.1358	45.6179	44.1737	42.8484
2017-05-09	4	113.617	111.006	107.749	104.982	103.204	100.539	96.8036	92.8881	89.2758	86.9055	85.0733	83.6182	82.276	80.721	78.8071	76.8508	75.6713	74.551	72.7265	70.6978	68.8469	67.2792	65.7195	63.8903	62.0066	60.1573	58.3744	56.6797	55.0276	53.2049	51.4582	50.0062	48.564	47.0763	45.3739	43.6726	42.2698	40.9812	39.6569	38.3935	37.1727	35.7866	34.696	33.7629	32.6361	31.5765	30.5793	29.6866
2017-05-09	5	135.863	133.133	129.676	126.292	124.121	121.236	116.983	112.639	108.864	106.18	104.02	102.178	100.605	98.6042	96.2062	93.8531	92.2958	91.0615	88.8229	86.2271	84.0062	82.1417	80.2438	77.9479	75.5333	73.2906	71.3	69.3823	67.3354	65.1771	63.0573	61.3521	59.7781	57.8979	55.7875	53.8521	52.176	50.6979	49.276	47.6927	46.1146	44.4531	43.0604	41.9156	40.626	39.299	38.0656	36.9719
2017-05-18	4	113.23	110.628	107.366	104.593	102.806	100.132	96.3822	92.445	88.8137	86.4399	84.6176	83.1758	81.8582	80.3452	78.4862	76.5913	75.4583	74.3746	72.6032	70.635	68.8311	67.3017	65.7872	64.0037	62.1535	60.332	58.5718	56.9058	55.2732	53.4699	51.7545	50.3271	48.9015	47.4341	45.7508	44.0669	42.6854	41.4141	40.1005	38.8511	37.636	36.2518	35.1696	34.2344	33.1016	32.0489	31.0531	30.1569
2017-05-18	5	107.91	105.792	103.1	100.464	98.7292	96.5104	93.2021	89.7521	86.7802	84.6521	82.9219	81.4375	80.2094	78.6125	76.6771	74.7865	73.4667	72.4271	70.6292	68.5021	66.6979	65.1719	63.6052	61.7563	59.8208	57.9844	56.4146	54.8302	53.1729	51.4667	49.7396	48.3875	47.0896	45.5948	43.9802	42.4083	41.0438	39.9094	38.7729	37.5104	36.2625	34.999	33.8385	32.9062	31.9438	30.9146	29.9344	29.0396
2017-05-23	4	122.877	120.154	116.723	113.807	111.952	109.116	105.075	100.848	97.0049	94.4673	92.5196	90.9924	89.5789	87.8906	85.7738	83.6356	82.4112	81.2482	79.2611	77.0503	75.0852	73.4114	71.7433	69.7852	67.751	65.7841	63.8753	62.0443	60.2714	58.3387	56.4745	54.9218	53.3873	51.7833	49.9474	48.1161	46.6121	45.2316	43.7981	42.4324	41.1019	39.5994	38.4024	37.3643	36.1369	34.9721	33.8926	32.8958
2017-05-23	5	124.335	122.064	119.196	116.397	114.473	112.007	108.382	104.585	101.317	98.9062	96.9198	95.1792	93.7031	91.8135	89.5583	87.3604	85.7917	84.5323	82.4677	80.0604	77.9688	76.1927	74.3823	72.2583	70.0187	67.9146	66.0854	64.2458	62.3094	60.3385	58.4052	56.8125	55.2927	53.5833	51.7604	49.9854	48.4448	47.126	45.7896	44.3563	42.9073	41.5	40.1583	39.076	37.9604	36.7667	35.65	34.6073
2017-06-13	4	171.428	167.738	163.138	159.111	156.335	152.317	146.71	140.846	135.576	131.978	129.151	126.839	124.785	122.372	119.49	116.685	114.982	113.402	110.842	107.99	105.446	103.234	101.001	98.429	95.7341	93.1137	90.5815	88.1278	85.7212	83.1343	80.6177	78.4766	76.356	74.1285	71.625	69.0922	66.9456	65.0258	63.0485	61.1227	59.2311	57.1601	55.456	53.9688	52.2699	50.6093	49.0728	47.6356
2017-06-13	5	119.522	117.482	114.917	112.385	110.569	108.248	104.934	101.528	98.6156	96.4406	94.5927	92.975	91.5448	89.7073	87.6188	85.6104	84.0833	82.8177	80.8312	78.524	76.5073	74.774	73.0052	70.9552	68.8177	66.8031	65.0344	63.2677	61.4188	59.5385	57.7313	56.1896	54.7333	53.1281	51.3646	49.6812	48.2729	46.9677	45.6437	44.2625	42.8771	41.5271	40.251	39.1969	38.1187	36.926	35.8344	34.8417
2017-06-27	4	202.361	198.184	192.833	188.067	184.682	179.784	172.965	165.896	159.643	155.363	151.999	149.222	146.762	143.921	140.554	137.292	135.27	133.342	130.234	126.76	123.626	120.863	118.082	114.919	111.622	108.411	105.331	102.363	99.433	96.3155	93.299	90.7142	88.1588	85.4565	82.4597	79.4253	76.8351	74.5518	72.2122	69.922	67.67	65.261	63.2605	61.51	59.5227	57.5615	55.7643	54.0575
2017-06-27	5	115.984	114.002	111.494	109.013	107.258	105.019	101.818	98.501	95.6833	93.5875	91.8042	90.2594	88.8802	87.125	85.0969	83.1396	81.6917	80.4865	78.5635	76.326	74.3802	72.7062	70.9927	68.9927	66.9156	64.9646	63.2375	61.5281	59.7479	57.9135	56.1323	54.6573	53.25	51.6875	50	48.3729	46.976	45.7333	44.451	43.1323	41.7865	40.4406	39.1906	38.1948	37.1281	35.9615	34.9188	33.9458
2017-07-11	4	229.399	224.936	219.085	213.827	209.948	204.305	196.526	188.502	181.454	176.606	172.714	169.465	166.6	163.318	159.484	155.824	153.552	151.417	148.004	144.21	140.797	137.762	134.684	131.197	127.541	123.973	120.551	117.246	113.947	110.445	107.06	104.149	101.271	98.1973	94.8196	91.3866	88.4255	85.8308	83.1727	80.5456	77.9667	75.2478	72.9463	70.9187	68.6797	66.4457	64.3778	62.4184
2017-07-11	5	115.464	113.58	111.143	108.716	106.904	104.655	101.514	98.2792	95.5271	93.4615	91.674	90.1083	88.725	86.9729	84.974	83.0625	81.5896	80.3146	78.3979	76.1594	74.1719	72.451	70.7146	68.7042	66.6333	64.6615	62.9323	61.1979	59.4281	57.626	55.875	54.3865	52.974	51.4562	49.7365	48.1406	46.8073	45.524	44.2208	42.8927	41.5792	40.2802	39.0562	38.0385	36.9698	35.8021	34.7812	33.824
2017-07-25	4	251.046	246.675	240.593	235.032	230.806	224.541	215.931	207.148	199.508	194.223	189.97	186.372	183.212	179.551	175.303	171.338	168.882	166.529	162.793	158.671	154.948	151.621	148.234	144.374	140.346	136.424	132.66	129.015	125.371	121.527	117.813	114.592	111.422	108.034	104.312	100.557	97.3099	94.4383	91.5255	88.6187	85.7641	82.7775	80.2541	78.0348	75.5739	73.1171	70.8436	68.6847
2017-07-25	5	114.683	112.791	110.361	107.923	106.115	103.878	100.749	97.5354	94.8042	92.7385	90.9562	89.4094	88.0396	86.2948	84.3427	82.4729	80.9938	79.7344	77.8479	75.6375	73.675	71.9688	70.2594	68.2771	66.2094	64.25	62.5354	60.8365	59.0792	57.2969	55.5792	54.0948	52.6781	51.1792	49.4677	47.8906	46.5729	45.2875	44	42.6927	41.3865	40.0917	38.8833	37.8781	36.8219	35.6604	34.6375	33.6708
2017-08-08	4	270.652	266.369	260.199	254.493	249.971	243.177	233.805	224.287	216.133	210.497	205.919	202.013	198.55	194.554	189.909	185.61	182.983	180.424	176.355	171.851	167.8	164.196	160.499	156.268	151.869	147.593	143.484	139.519	135.537	131.353	127.342	123.836	120.394	116.71	112.662	108.568	105.05	101.957	98.7829	95.6368	92.5306	89.3018	86.5678	84.1553	81.5132	78.8559	76.3804	74.0332
2017-08-22	4	277.3	273.109	266.896	261.068	256.421	249.364	239.697	229.923	221.516	215.711	210.982	206.955	203.37	199.251	194.485	190.084	187.366	184.688	180.475	175.819	171.631	167.9	164.057	159.651	155.078	150.63	146.36	142.236	138.102	133.77	129.62	126.002	122.441	118.641	114.472	110.268	106.642	103.444	100.202	96.9733	93.7865	90.4752	87.674	85.1944	82.4741	79.7637	77.2221	74.8104
2017-08-22	5	124.424	122.018	119.016	116.102	114.084	111.591	108.06	104.442	101.362	99.0873	97.1618	95.4909	94.0091	92.1364	90.0055	87.9618	86.4382	85.1982	83.2273	80.9382	78.9527	77.2582	75.5236	73.4945	71.3618	69.3964	67.6491	65.92	64.12	62.2582	60.48	58.9564	57.5109	55.92	54.1618	52.4673	51.0018	49.6927	48.3309	46.9255	45.5018	44.1	42.7564	41.6636	40.5455	39.2909	38.1673	37.0945
2017-09-08	4	265.579	261.162	254.968	249.313	244.89	238.198	228.99	219.66	211.592	205.987	201.419	197.54	194.078	190.109	185.566	181.336	178.717	176.208	172.272	167.941	164.043	160.559	156.978	152.839	148.541	144.371	140.33	136.429	132.524	128.416	124.492	121.054	117.69	114.117	110.211	106.255	102.833	99.8142	96.7073	93.6198	90.611	87.4528	84.7742	82.4136	79.7876	77.2172	74.8084	72.5295
2017-09-21	4	238.271	233.915	228.086	222.728	218.749	212.887	204.774	196.435	189.144	184.128	180.062	176.661	173.654	170.182	166.118	162.258	159.851	157.533	153.872	149.795	146.1	142.84	139.523	135.696	131.737	127.899	124.207	120.672	117.129	113.377	109.795	106.673	103.636	100.384	96.8733	93.3031	90.1973	87.4993	84.715	81.9517	79.2764	76.4307	74.0429	71.957	69.6086	67.3194	65.1581	63.1358
2017-10-04	4	215.198	210.881	205.223	200.138	196.452	191.115	183.717	176.063	169.295	164.654	160.933	157.854	155.126	152.04	148.443	144.962	142.797	140.724	137.456	133.812	130.486	127.574	124.628	121.214	117.691	114.252	110.939	107.746	104.563	101.184	97.933	95.1144	92.384	89.4715	86.2984	83.0789	80.3029	77.8856	75.3729	72.9009	70.5199	67.9608	65.8292	63.9606	61.8274	59.7768	57.8176	56.0153
2017-10-17	4	196.988	192.935	187.717	183.084	179.826	175.075	168.457	161.584	155.454	151.27	147.941	145.203	142.762	139.981	136.704	133.508	131.54	129.654	126.648	123.29	120.229	117.572	114.88	111.745	108.527	105.379	102.347	99.4381	96.5419	93.4662	90.5081	87.9408	85.4558	82.8096	79.9016	76.9573	74.4318	72.217	69.9101	67.6523	65.4584	63.0914	61.1558	59.4473	57.4655	55.5945	53.8102	52.16
2017-10-17	5	188.942	185.711	181.448	177.198	174.173	170.299	164.762	159.038	154.029	150.274	147.146	144.422	142.156	139.4	136.166	133.005	130.696	128.772	125.763	122.264	119.184	116.489	113.781	110.646	107.342	104.196	101.389	98.6495	95.7979	92.8305	89.9232	87.4842	85.1979	82.6137	79.7789	77.0768	74.7042	72.5558	70.4947	68.3032	66.0611	63.8358	61.8221	60.1147	58.3537	56.4779	54.7316	53.1158
2017-10-31	4	190.155	186.2	181.121	176.639	173.501	168.95	162.609	155.993	150.069	146.029	142.825	140.2	137.848	135.174	132.063	129.001	127.095	125.275	122.393	119.183	116.236	113.691	111.114	108.097	105.005	101.982	99.0641	96.2767	93.4828	90.4998	87.6688	85.2173	82.8199	80.2753	77.4923	74.645	72.2026	70.0828	67.8461	65.6655	63.5533	61.2744	59.4058	57.7648	55.8749	54.0652	52.3355	50.7463
2017-10-31	5	196.902	193.53	189.14	184.729	181.635	177.596	171.78	165.812	160.542	156.617	153.382	150.584	148.251	145.353	141.925	138.562	136.169	134.201	130.999	127.333	124.114	121.298	118.49	115.191	111.733	108.461	105.533	102.683	99.7031	96.5917	93.5771	91.0365	88.6688	85.9406	82.9813	80.1646	77.6813	75.4729	73.3406	71.0635	68.7313	66.3594	64.2958	62.5458	60.6479	58.6865	56.875	55.2094
2017-11-14	4	179.002	175.194	170.364	166.111	163.18	158.911	152.925	146.699	141.111	137.314	134.319	131.89	129.706	127.22	124.322	121.45	119.681	118.001	115.299	112.285	109.53	107.147	104.723	101.895	99.0009	96.1626	93.417	90.8139	88.2033	85.3942	82.7297	80.4287	78.1725	75.7737	73.1558	70.4662	68.1604	66.1591	64.0384	61.9932	59.9956	57.8316	56.0815	54.5273	52.7269	51.0307	49.4087	47.9036
2017-11-14	5	210.467	206.768	201.955	197.103	193.669	189.173	182.751	176.178	170.431	166.15	162.577	159.528	157.041	153.996	150.379	146.823	144.333	142.252	138.841	134.931	131.476	128.46	125.451	121.917	118.209	114.707	111.605	108.57	105.36	102.036	98.8208	96.0906	93.5573	90.6521	87.5	84.4948	81.8	79.4104	77.1396	74.7125	72.2323	69.7052	67.5167	65.6396	63.6177	61.5417	59.6344	57.8594
2017-12-05	4	168.262	164.582	160.005	155.983	153.239	149.253	143.661	137.832	132.587	129.021	126.21	123.945	121.907	119.604	116.922	114.241	112.594	111.026	108.517	105.727	103.156	100.936	98.6845	96.0412	93.3464	90.7069	88.1364	85.7251	83.3056	80.6787	78.1942	76.0582	73.9536	71.7164	69.2753	66.7497	64.58	62.7022	60.7124	58.7917	56.9199	54.8756	53.2355	51.7872	50.0848	48.4934	46.9751	45.5648
2017-12-05	5	199.276	195.659	190.952	186.208	182.854	178.615	172.557	166.294	160.754	156.636	153.238	150.353	148.035	145.196	141.819	138.499	136.135	134.168	130.988	127.28	124.005	121.155	118.323	115.001	111.511	108.191	105.272	102.433	99.4375	96.3063	93.2615	90.6885	88.3135	85.5875	82.5833	79.7052	77.1708	74.9219	72.7646	70.4667	68.1271	65.7	63.651	61.9021	59.9583	58.0052	56.1969	54.5042
2018-01-15	4	165.607	161.947	157.359	153.366	150.581	146.606	141.076	135.274	130.064	126.503	123.707	121.422	119.43	117.184	114.576	112.035	110.457	108.951	106.575	103.888	101.453	99.3375	97.1647	94.6345	92.032	89.5045	87.034	84.6857	82.3432	79.8264	77.4161	75.3271	73.2682	71.0768	68.6587	66.2114	64.0735	62.183	60.2602	58.342	56.4966	54.4964	52.8505	51.3953	49.737	48.1562	46.6332	45.2377
2018-01-15	5	187.855	184.526	180.092	175.622	172.452	168.515	162.844	156.925	151.687	147.76	144.539	141.819	139.692	137.065	133.885	130.754	128.496	126.659	123.678	120.203	117.109	114.433	111.768	108.657	105.377	102.261	99.5247	96.8226	94.0129	91.0957	88.2183	85.8161	83.571	81.0054	78.1871	75.4731	73.0667	70.9538	68.9269	66.7505	64.5312	62.2538	60.2688	58.5806	56.7817	54.9441	53.2333	51.6161
2018-02-13	4	174.03	170.177	165.375	161.141	158.156	153.901	148.038	141.9	136.357	132.568	129.577	127.098	124.946	122.554	119.801	117.122	115.462	113.896	111.455	108.716	106.235	104.052	101.815	99.2317	96.5471	93.9412	91.375	88.9152	86.4618	83.8323	81.3065	79.1235	76.9518	74.6697	72.1673	69.5835	67.3304	65.3546	63.3387	61.3406	59.4048	57.296	55.5526	54.0215	52.2755	50.6227	49.0159	47.5435
2018-02-13	5	182.667	179.508	175.254	170.906	167.843	164.108	158.724	153.014	147.914	144.059	140.886	138.225	136.199	133.738	130.693	127.616	125.377	123.589	120.766	117.42	114.394	111.785	109.206	106.186	103.01	99.9531	97.2677	94.6406	91.9042	89.0458	86.1958	83.8698	81.6937	79.2031	76.4448	73.7938	71.4698	69.4	67.4354	65.3	63.1333	60.9417	58.9656	57.3021	55.5781	53.7917	52.1052	50.5219
2018-03-15	5	189.209	186.178	182.028	177.738	174.684	170.808	165.232	159.463	154.318	150.368	147.091	144.361	142.286	139.751	136.564	133.393	131.186	129.346	126.455	123.072	120.049	117.442	114.833	111.73	108.479	105.375	102.62	99.9539	97.1421	94.1803	91.3105	88.8816	86.6184	84.0526	81.2303	78.5184	76.1289	74.0079	71.9882	69.8211	67.5921	65.3066	63.3368	61.6224	59.8013	57.9789	56.2421	54.6184
2018-04-03	4	188.63	184.356	179.075	174.404	171.098	166.36	159.81	152.985	146.877	142.705	139.43	136.712	134.366	131.747	128.746	125.867	124.133	122.522	119.927	117.046	114.444	112.154	109.81	107.087	104.245	101.456	98.718	96.092	93.4436	90.5979	87.8819	85.5389	83.2046	80.7231	77.9989	75.209	72.7735	70.631	68.4542	66.2928	64.1702	61.888	59.9945	58.3303	56.4408	54.6015	52.8493	51.2311
2018-04-03	5	203.419	200.41	196.311	192.064	188.993	184.952	179.151	173.191	167.978	164	160.65	157.855	155.739	153.036	149.654	146.41	144.2	142.304	139.274	135.816	132.784	130.138	127.451	124.272	120.927	117.731	114.912	112.151	109.247	106.199	103.233	100.727	98.383	95.7277	92.816	90.0074	87.5362	85.3596	83.2372	80.9798	78.6702	76.3106	74.2404	72.4468	70.5691	68.6564	66.85	65.1553
2018-04-17	4	199.22	194.949	189.569	184.794	181.374	176.415	169.557	162.442	156.084	151.728	148.281	145.428	142.916	140.119	136.93	133.871	132.018	130.254	127.449	124.339	121.528	119.046	116.49	113.525	110.434	107.404	104.452	101.607	98.7445	95.7147	92.8191	90.3089	87.8098	85.1793	82.3053	79.3465	76.7733	74.5215	72.2254	69.9449	67.7062	65.3086	63.3304	61.5793	59.5892	57.6875	55.8526	54.1609
2018-04-17	5	209.44	206.606	202.619	198.461	195.42	191.47	185.758	179.934	174.853	170.931	167.62	164.831	162.757	160.114	156.767	153.541	151.339	149.514	146.572	143.189	140.199	137.589	134.936	131.785	128.434	125.276	122.516	119.783	116.893	113.88	110.926	108.447	106.164	103.581	100.735	97.949	95.4698	93.2948	91.1979	88.951	86.6542	84.2938	82.1937	80.426	78.576	76.6771	74.874	73.1875
2018-04-24	4	139.005	135.899	132.022	128.654	126.389	123.105	118.559	113.779	109.386	106.418	104.076	102.151	100.409	98.4753	96.1745	93.8522	92.4253	91.073	88.9504	86.5929	84.4503	82.5942	80.7271	78.5649	76.3213	74.1469	72.013	69.9505	67.9315	65.7781	63.6792	61.8844	60.1345	58.2947	56.2828	54.2211	52.437	50.865	49.2536	47.7005	46.2064	44.5323	43.1724	41.989	40.6356	39.3599	38.1004	36.9791
2018-04-24	5	186.669	183.186	178.552	173.783	170.384	166.227	160.286	154.156	148.754	144.628	141.238	138.465	136.46	133.98	130.887	127.838	125.665	123.856	120.939	117.504	114.432	111.781	109.135	106.03	102.77	99.6573	96.9365	94.2865	91.476	88.4958	85.5823	83.1656	80.9396	78.3896	75.5469	72.799	70.3771	68.2385	66.2052	64.0406	61.8375	59.574	57.5896	55.9125	54.1531	52.3427	50.6458	49.0562
2018-04-27	4	111.99	109.421	106.187	103.416	101.626	98.9926	95.3428	91.5025	87.9128	85.524	83.67	82.1765	80.81	79.2991	77.4899	75.6103	74.4729	73.4085	71.7066	69.7978	68.0529	66.5511	65.042	63.2935	61.4849	59.7325	58.0024	56.3402	54.729	52.9923	51.2965	49.8545	48.4479	46.9828	45.3672	43.706	42.2778	41.0041	39.7002	38.4561	37.2718	35.9045	34.8085	33.8692	32.7761	31.7615	30.7399	29.856
2018-04-27	5	164.405	161.305	157.141	152.834	149.89	146.399	141.302	135.946	131.116	127.473	124.517	122.135	120.43	118.348	115.654	112.815	110.877	109.367	106.733	103.606	100.848	98.5135	96.2094	93.4583	90.5583	87.7771	85.3865	83.0604	80.5448	77.9	75.3417	73.1792	71.2365	68.9958	66.4667	64.0448	61.9396	60.0719	58.3104	56.3958	54.4583	52.3813	50.6896	49.2667	47.6323	46.0208	44.5208	43.1521
2018-04-30	4	92.9003	90.847	88.2059	85.9383	84.5273	82.4323	79.5362	76.4789	73.5304	71.5788	70.074	68.8658	67.7546	66.5427	65.0889	63.5131	62.5507	61.6955	60.3222	58.7666	57.3117	56.064	54.8316	53.3984	51.9158	50.4754	49.0474	47.6843	46.3917	44.9874	43.5904	42.4119	41.2707	40.1076	38.8025	37.4304	36.2561	35.2096	34.1341	33.1318	32.1868	31.0405	30.1393	29.3867	28.4891	27.672	26.8323	26.1291
2018-05-07	4	69.6885	68.197	66.1696	64.5227	63.6347	62.0368	59.7723	57.4267	55.1656	53.7872	52.7407	51.947	51.1543	50.2058	49.0234	47.7558	47.0932	46.4626	45.3193	44.0801	42.9842	42.0588	41.1421	40.0456	38.9011	37.8231	36.7093	35.661	34.6765	33.5713	32.5046	31.6401	30.7748	29.881	28.8738	27.8502	26.999	26.2152	25.4143	24.6585	23.9458	23.0438	22.3934	21.8452	21.1137	20.5212	19.9014	19.3908
2018-05-09	4	78.4651	76.7827	74.5308	72.6665	71.6114	69.8118	67.2449	64.5775	62.0513	60.4751	59.2657	58.3262	57.4123	56.3167	54.9531	53.5216	52.7565	52.0354	50.7335	49.3264	48.0935	47.0357	45.9878	44.7437	43.4406	42.213	40.9553	39.7675	38.6292	37.3709	36.1765	35.2027	34.2078	33.1918	32.0518	30.8805	29.9054	29.0157	28.1131	27.2493	26.414	25.397	24.6482	24.0132	23.1934	22.501	21.7964	21.1878
2018-05-09	5	150.964	148.55	145.183	141.595	139.156	136.269	131.93	127.267	123.04	119.802	117.133	114.967	113.388	111.342	108.671	105.933	104.034	102.582	100.159	97.274	94.7438	92.6292	90.525	87.9927	85.3219	82.7656	80.5604	78.4135	76.0969	73.6375	71.2271	69.2667	67.5135	65.4615	63.174	60.9688	59.051	57.3927	55.7437	53.9865	52.1844	50.3042	48.6802	47.3458	45.8906	44.3823	42.9823	41.6854
2018-05-15	4	117.434	114.91	111.677	108.89	107.109	104.439	100.67	96.7381	93.0943	90.6542	88.7831	87.264	85.8855	84.2579	82.302	80.3034	79.1107	78.0339	76.2081	74.1907	72.3976	70.8212	69.2515	67.4452	65.5443	63.7213	61.9258	60.1978	58.5092	56.6809	54.9274	53.4489	51.9816	50.4527	48.7773	47.0324	45.5378	44.2274	42.8816	41.5797	40.3221	38.8767	37.714	36.7147	35.5339	34.4451	33.3975	32.423
2018-05-15	5	142.683	140.607	137.686	134.528	132.226	129.565	125.724	121.619	117.896	114.914	112.395	110.336	108.856	107.004	104.604	102.146	100.265	98.7287	96.4628	93.7245	91.2649	89.117	87.0064	84.5947	82.0234	79.5755	77.4436	75.334	73.1298	70.8245	68.5883	66.6777	64.9234	63.0255	60.9191	58.8628	57.0404	55.4106	53.7979	52.1596	50.4223	48.7777	47.1532	45.8872	44.6223	43.1319	41.7936	40.4957
2018-05-29	4	143.085	139.955	136.046	132.614	130.339	127.038	122.425	117.619	113.208	110.21	107.856	105.908	104.172	102.165	99.7815	97.4147	96.0045	94.7496	92.69	90.4369	88.4473	86.686	84.9041	82.8538	80.688	78.5887	76.5006	74.4852	72.4959	70.3351	68.2526	66.4838	64.7481	62.9233	60.9163	58.8427	57.0559	55.4831	53.8624	52.286	50.7227	48.9945	47.5478	46.3051	44.9156	43.5423	42.2325	41.0255
2018-05-29	5	180.429	178.162	174.988	171.554	168.855	165.403	160.532	155.615	151.409	148.021	144.986	142.442	140.473	137.886	134.649	131.623	129.421	127.47	124.63	121.402	118.542	115.998	113.474	110.583	107.517	104.64	102.099	99.6094	96.9625	94.25	91.6323	89.349	87.2344	84.8948	82.3229	79.8229	77.5823	75.5187	73.4844	71.4167	69.2385	67.1125	65.0979	63.4583	61.7917	59.9083	58.1979	56.5792
2018-06-12	4	135.418	132.565	128.97	125.821	123.743	120.716	116.471	112.054	108.012	105.288	103.158	101.398	99.796	97.9477	95.7509	93.5738	92.319	91.2374	89.4838	87.5733	85.8961	84.4234	82.9298	81.178	79.3044	77.4971	75.6573	73.8765	72.1322	70.2203	68.379	66.8204	65.297	63.7212	61.9356	60.098	58.545	57.1394	55.6624	54.234	52.7936	51.2073	49.8821	48.7062	47.4129	46.1476	44.9091	43.7902
2018-06-12	5	266.081	263.272	259.369	255.377	251.869	246.321	238.774	231.799	226.426	222.375	218.473	214.896	211.506	206.926	201.769	197.668	195.017	192.258	188.194	184.074	180.717	177.622	174.289	170.371	166.253	162.4	158.904	155.389	151.693	147.969	144.453	141.355	138.278	134.823	131.136	127.605	124.425	121.421	118.362	115.203	111.874	108.656	105.669	103.019	100.304	97.4156	94.7865	92.2844
2018-06-28	4	172.535	168.727	163.98	159.784	156.869	152.73	146.989	141.008	135.598	131.884	128.948	126.496	124.326	121.841	118.942	116.123	114.403	112.869	110.431	107.752	105.379	103.274	101.132	98.6765	96.0891	93.5805	91.0759	88.6688	86.273	83.6795	81.1912	79.0501	76.9669	74.765	72.3446	69.8559	67.7085	65.8187	63.8688	61.9612	60.0607	58.0214	56.2931	54.7676	53.1046	51.4633	49.8839	48.4075
2018-06-28	5	173.809	173.39	171.82	170.357	168.604	164.251	158.729	154.126	151.202	149.372	147.201	145.144	142.419	138.583	134.655	132.071	130.709	128.69	125.645	122.963	121.11	119.348	117.203	114.596	111.943	109.549	107.345	105.069	102.614	100.181	98.049	96.1667	94.1667	91.9021	89.5146	87.375	85.5552	83.6573	81.6167	79.4958	77.2948	75.249	73.3344	71.5885	69.7958	67.95	66.2927	64.6427
2018-07-10	4	159.721	156.4	152.231	148.537	145.988	142.369	137.338	132.115	127.392	124.139	121.563	119.404	117.491	115.273	112.651	110.089	108.545	107.242	105.173	102.917	100.942	99.1824	97.3821	95.3121	93.0892	90.9322	88.7738	86.6619	84.5811	82.3305	80.1453	78.2712	76.4453	74.5171	72.409	70.2281	68.3257	66.6497	64.9209	63.1959	61.4707	59.5999	57.9913	56.6034	55.0891	53.5391	52.0575	50.7145
2018-07-10	5	441.211	446.226	448.161	449.051	445.496	433.736	418.711	407.599	401.476	397.12	391.441	385.173	377.397	366.359	355.247	348.389	344.83	339.517	331.609	324.755	319.762	314.828	308.853	301.538	294.129	287.392	281.114	274.691	268.069	261.688	255.926	250.718	245.152	238.775	232.209	226.14	220.71	215.349	209.604	203.566	197.299	191.47	186.147	181.147	175.991	170.742	165.989	161.364
2018-07-24	4	252.026	247.892	243.053	238.335	234.669	229.533	222.675	215.459	209.236	205.121	201.38	198.269	195.421	192.176	188.605	185.148	182.909	181.129	178.484	175.552	172.717	170.404	168.113	165.359	162.338	159.205	156.086	153.016	150.035	147.08	144.289	141.557	138.883	136.264	133.258	130.221	127.556	125.197	122.801	120.398	118.039	115.464	113.196	111.328	109.315	107.252	105.24	103.418
2018-07-24	5	474.435	486.004	494.817	501.937	500.901	486.696	468.661	457.629	453.978	451.564	446.378	439.402	429.514	415.583	402.255	394.934	391.969	386.223	377.006	369.745	364.905	359.846	353.179	344.716	336.245	328.578	321.426	314.03	306.466	299.252	292.823	286.964	280.604	273.29	265.855	259.017	252.891	246.793	240.143	233.085	225.793	219.105	213.064	207.244	201.214	195.16	189.721	184.437
2018-08-07	4	249.948	245.476	239.288	233.605	229.258	222.912	214.175	205.219	197.448	192.087	187.775	184.104	180.875	177.188	172.9	168.877	166.372	163.973	160.254	156.165	152.469	149.153	145.789	141.946	137.928	134.049	130.26	126.626	122.985	119.131	115.444	112.201	109.053	105.687	102.021	98.2686	95.0125	92.1801	89.2941	86.4319	83.5689	80.5862	78.0686	75.8135	73.3911	70.9928	68.6708	66.4958
2018-08-07	5	105.949	103.177	99.8656	96.5552	94.2354	91.85	88.5365	85.274	82.5802	80.4292	78.6229	77.1562	76.1479	74.7917	73.0802	71.4719	70.1615	69.2031	67.7604	65.9635	64.3375	62.9062	61.4937	59.8427	58.0521	56.3667	54.9458	53.5667	52.0979	50.5667	49.0271	47.7365	46.6562	45.4573	44.0323	42.6302	41.374	40.2083	39.1083	37.9958	36.8198	35.6052	34.4031	33.5656	32.7313	31.6521	30.6865	29.7875
2018-08-21	5	72.1063	69.1031	65.7302	62.5406	60.5865	58.7802	56.2563	53.876	51.9635	50.5927	49.6146	48.7563	48.0979	47.2375	46.3073	45.3438	44.4531	44.0375	43.2833	42.1302	41.0688	40.2188	39.3792	38.3073	37.1646	36.1021	35.2938	34.5469	33.6844	32.6865	31.6479	30.8865	30.3792	29.7698	28.9281	28.0656	27.3115	26.6073	25.9573	25.3042	24.625	23.874	23.0396	22.6	22.2396	21.599	20.9833	20.449
2018-09-05	4	203.369	199.188	193.854	189.126	185.749	180.843	174.047	167.007	160.756	156.459	153.025	150.124	147.502	144.515	141.029	137.694	135.692	133.883	131.089	128.04	125.321	122.912	120.454	117.58	114.531	111.576	108.628	105.784	102.935	99.8903	96.9949	94.4868	92.0456	89.4838	86.6637	83.7598	81.2763	79.0936	76.8215	74.5708	72.3083	69.8893	67.8575	66.0276	64.0311	62.0952	60.2065	58.4484
2018-09-05	5	117.112	113.491	109.445	105.591	102.867	99.8394	95.7727	92.0758	89.203	86.9576	85.0273	83.4212	82.2394	80.6212	78.6333	76.8879	75.5515	74.5606	73.0121	71.1788	69.5818	68.1636	66.7424	65.0364	63.197	61.4879	60.0697	58.7121	57.2273	55.6424	54.0818	52.797	51.7182	50.5061	49.0636	47.6182	46.297	45.0606	43.8939	42.6939	41.4424	40.1394	38.8152	37.8485	36.9485	35.797	34.7182	33.7182
2018-09-18	4	205.519	201.177	195.671	190.824	187.376	182.331	175.336	168.093	161.665	157.271	153.749	150.793	148.104	145.044	141.479	138.076	136.071	134.249	131.406	128.317	125.573	123.177	120.729	117.832	114.783	111.81	108.865	106.012	103.153	100.093	97.1657	94.6598	92.2043	89.6163	86.7604	83.8256	81.3315	79.1203	76.7922	74.4873	72.1885	69.7098	67.6459	65.7856	63.7279	61.7696	59.8486	58.0736
2018-10-02	4	269.888	265.619	259.439	253.672	249.127	242.251	232.784	223.15	214.845	209.106	204.409	200.387	196.763	192.645	187.905	183.466	180.707	178.057	173.967	169.465	165.404	161.786	158.057	153.744	149.265	144.91	140.693	136.615	132.552	128.322	124.258	120.694	117.234	113.533	109.543	105.509	101.993	98.9022	95.7487	92.6346	89.5326	86.2913	83.5934	81.1601	78.4964	75.9347	73.436	71.132
2018-10-02	5	177.958	174.195	170.022	166.22	163.254	158.685	152.464	147.155	143.5	140.874	138.251	135.83	133.521	130.178	126.452	123.632	121.973	120.352	117.749	115.116	113.122	111.307	109.218	106.623	103.894	101.328	99.124	96.9781	94.6437	92.2615	90.0729	88.2354	86.5073	84.4792	82.1958	80.0229	78.0771	76.274	74.4	72.349	70.2771	68.1292	66.1875	64.5469	62.8292	61.0156	59.3052	57.7219
2018-10-16	4	253.676	249.249	243.141	237.511	233.197	226.774	217.926	208.871	200.991	195.552	191.143	187.384	184.018	180.216	175.803	171.645	169.081	166.608	162.783	158.579	154.767	151.371	147.896	143.866	139.679	135.625	131.695	127.889	124.106	120.153	116.346	113.028	109.803	106.355	102.629	98.8482	95.5605	92.6705	89.7207	86.7993	83.8987	80.8576	78.3233	76.048	73.552	71.1412	68.7914	66.6368
2018-10-16	5	142.066	139.739	136.955	134.198	131.999	128.666	123.974	119.847	116.871	114.64	112.474	110.485	108.699	106.126	103.206	100.869	99.3354	97.9573	95.7333	93.3625	91.4313	89.6948	87.7927	85.4521	82.9979	80.7115	78.7927	76.9479	74.9271	72.8281	70.8656	69.2021	67.751	66.0479	64.1115	62.2396	60.5448	59.0125	57.4594	55.8229	54.175	52.4312	50.7948	49.5167	48.2479	46.8042	45.4417	44.1604
2018-10-30	4	251.733	247.277	241.135	235.477	231.095	224.657	215.82	206.787	198.958	193.499	189.052	185.291	181.908	178.13	173.805	169.73	167.175	164.692	160.961	156.859	153.107	149.743	146.279	142.293	138.185	134.162	130.233	126.458	122.735	118.812	115.028	111.741	108.494	105.079	101.418	97.6688	94.4027	91.5293	88.5754	85.6688	82.8057	79.81	77.2815	75.0145	72.5494	70.1574	67.8452	65.7368
2018-10-30	5	113.024	111.78	110.002	108.016	106.497	104.169	100.63	97.3074	94.7489	92.7702	90.9372	89.4074	88.2245	86.3362	83.966	81.8681	80.5021	79.3979	77.417	75.1574	73.2266	71.5755	69.8426	67.683	65.4074	63.284	61.5755	59.9617	58.1638	56.2372	54.3766	52.884	51.6479	50.2138	48.4745	46.7617	45.283	44.0234	42.8106	41.466	40.1713	38.683	37.3979	36.466	35.434	34.3064	33.2085	32.2543
2018-11-13	4	262.383	257.991	251.796	246.063	241.551	234.787	225.52	216.132	208.024	202.415	197.852	193.964	190.471	186.517	181.962	177.677	174.996	172.338	168.223	163.733	159.649	155.96	152.177	147.869	143.431	139.1	134.929	130.932	126.961	122.806	118.819	115.335	111.89	108.242	104.372	100.428	96.9674	93.9439	90.8584	87.8198	84.8292	81.6928	79.0606	76.7227	74.1486	71.6659	69.2588	67.037
2018-11-13	5	114.778	113.444	111.56	109.522	107.909	105.397	101.622	98.0958	95.4292	93.4156	91.5333	89.9208	88.6437	86.6521	84.2115	82.1396	80.7656	79.5823	77.549	75.2271	73.2698	71.5667	69.7562	67.5281	65.1969	63.024	61.2771	59.6094	57.7719	55.7885	53.8698	52.3573	51.0917	49.6292	47.8427	46.1167	44.6219	43.301	42.0667	40.7042	39.3927	37.926	36.6167	35.6583	34.649	33.5271	32.4281	31.451
2018-11-27	4	245.925	241.475	235.422	229.838	225.58	219.383	210.87	202.124	194.469	189.141	184.817	181.158	177.869	174.215	169.993	165.953	163.427	161.018	157.363	153.347	149.66	146.364	143.001	139.127	135.121	131.208	127.393	123.733	120.121	116.308	112.631	109.432	106.291	102.975	99.4233	95.7817	92.5936	89.8051	86.95	84.1422	81.371	78.4366	75.9747	73.792	71.3982	69.0846	66.8365	64.791
2018-11-27	5	126.569	125.071	123.061	120.98	119.362	116.502	112.206	108.297	105.412	103.323	101.295	99.5589	98.1021	95.7811	92.9053	90.5232	89.14	87.8653	85.4884	82.9147	80.86	79.0642	77.0895	74.6368	72.0516	69.6821	67.7379	65.8674	63.8021	61.6126	59.5832	57.9411	56.5032	54.7789	52.8337	50.9484	49.2874	47.8653	46.4726	44.9937	43.4937	41.8253	40.4337	39.3579	38.1726	36.9263	35.7053	34.6526
2018-12-11	4	225.487	221.063	215.228	209.994	206.141	200.425	192.515	184.368	177.199	172.278	168.329	165.023	162.037	158.713	154.871	151.179	148.91	146.725	143.352	139.637	136.244	133.229	130.146	126.576	122.889	119.289	115.773	112.404	109.073	105.559	102.196	99.2862	96.4242	93.4036	90.151	86.8193	83.9335	81.3997	78.7794	76.1946	73.6586	70.9641	68.7141	66.6949	64.4449	62.3134	60.2499	58.3558
2018-12-11	5	127.093	125.612	123.626	121.573	119.899	116.996	112.715	108.84	106.003	103.929	101.883	100.083	98.5628	96.1926	93.3638	91.0479	89.6468	88.3085	85.9543	83.417	81.3553	79.5213	77.5085	75.0553	72.4904	70.083	68.1255	66.2564	64.2032	62.017	59.967	58.317	56.8574	55.1255	53.1883	51.3011	49.6064	48.1606	46.7734	45.2936	43.7617	42.1138	40.7032	39.5957	38.3957	37.1798	35.9745	34.8979
2019-01-24	4	207.819	203.365	197.659	192.61	188.973	183.709	176.423	168.87	162.199	157.633	153.972	150.899	148.149	145.114	141.614	138.238	136.18	134.277	131.348	128.114	125.16	122.558	119.882	116.747	113.496	110.312	107.17	104.134	101.13	97.966	94.94	92.3161	89.7124	86.9832	84.0337	81.0184	78.3976	76.0648	73.6768	71.3347	69.0206	66.5045	64.4297	62.5778	60.4899	58.5305	56.6098	54.8621
2019-01-24	5	80.9469	80.3448	79.4917	78.6177	77.8771	76.5187	74.4469	72.6333	71.4375	70.6656	69.8937	69.0167	68.0302	66.6781	65.3104	64.151	63.2833	62.725	61.7354	60.4677	59.3865	58.4906	57.4729	56.1729	54.825	53.5719	52.6229	51.7604	50.8052	49.7031	48.5875	47.7698	47.124	46.3677	45.3469	44.3719	43.5125	42.7427	42.0625	41.3438	40.5646	39.6938	38.875	38.3469	37.8833	37.2635	36.675	36.1115
2019-02-20	4	223.617	219.045	213.028	207.613	203.654	197.833	189.781	181.49	174.238	169.287	165.32	162.003	159.053	155.799	152.049	148.493	146.359	144.303	141.104	137.591	134.383	131.518	128.567	125.137	121.582	118.098	114.686	111.393	108.126	104.689	101.418	98.5877	95.7757	92.8083	89.5985	86.3153	83.4642	80.9305	78.3354	75.779	73.2517	70.5436	68.2921	66.267	64.0084	61.8857	59.81	57.9091
2019-02-20	5	176.058	174.796	173.341	171.787	170.276	167.218	162.618	158.91	156.647	155.103	153.35	151.367	149.23	146.011	142.656	140.211	138.818	137.593	135.281	132.924	131.124	129.466	127.463	124.796	122.002	119.47	117.425	115.432	113.327	111.237	109.279	107.667	106.197	104.349	102.33	100.428	98.7104	97.1583	95.4635	93.5958	91.7	89.7625	88.0906	86.7948	85.4021	83.9031	82.4917	81.3187
2019-03-21	4	245.206	240.596	234.332	228.592	224.19	217.74	208.853	199.734	191.839	186.431	182.077	178.427	175.193	171.609	167.534	163.722	161.395	159.11	155.551	151.657	148.066	144.845	141.54	137.696	133.725	129.854	126.057	122.405	118.801	115.013	111.386	108.23	105.099	101.782	98.2183	94.5812	91.392	88.5588	85.6764	82.8433	80.0339	77.0476	74.5707	72.3358	69.8664	67.5154	65.2139	63.118
2019-03-21	5	192.491	191.36	190.005	188.796	187.326	183.827	178.762	174.767	172.588	171.291	169.682	167.649	165.104	161.31	157.521	155.078	153.779	152.334	149.801	147.352	145.598	143.998	141.835	138.932	135.95	133.25	130.981	128.712	126.294	123.909	121.748	119.986	118.227	116.085	113.761	111.668	109.833	108.039	106.101	103.97	101.768	99.6543	97.7574	96.1277	94.4989	92.8181	91.2617	89.7915
2019-04-04	4	258.723	254.337	248.12	242.434	238.023	231.449	222.367	213.116	205.16	199.701	195.278	191.542	188.194	184.441	180.14	176.113	173.628	171.123	167.221	162.939	159.011	155.488	151.875	147.715	143.431	139.266	135.226	131.339	127.479	123.431	119.545	116.137	112.765	109.187	105.336	101.436	98.0212	94.9901	91.9396	88.941	85.979	82.8602	80.2788	77.947	75.3738	72.9247	70.5305	68.3387
2019-04-18	4	259.558	255.131	248.953	243.308	238.915	232.354	223.339	214.189	206.292	200.852	196.422	192.674	189.312	185.545	181.213	177.147	174.598	171.99	167.967	163.592	159.566	155.939	152.242	147.994	143.642	139.411	135.311	131.367	127.457	123.366	119.446	116.009	112.598	108.981	105.099	101.17	97.7369	94.6912	91.624	88.6057	85.6453	82.5335	79.9436	77.6066	75.0499	72.6007	70.2104	68.0169
2019-04-18	5	227.385	225.997	224.38	223.272	221.783	217.524	211.569	206.953	204.68	203.626	202.091	199.97	196.785	192.085	187.601	184.982	183.768	182.006	179.001	176.34	174.631	173.043	170.67	167.459	164.218	161.301	158.766	156.178	153.446	150.785	148.48	146.59	144.566	142.101	139.499	137.251	135.367	133.426	131.188	128.723	126.217	123.898	121.844	119.96	118.021	116.11	114.417	112.756
2019-04-24	4	124.403	121.559	118.01	114.926	112.832	109.842	105.746	101.477	97.5979	94.9784	92.8946	91.2097	89.6498	87.9308	85.8784	83.7803	82.4332	81.0885	79.0702	76.8546	74.7547	72.9626	71.1982	69.1157	67.03	65.0147	63.028	61.1207	59.2959	57.3413	55.4545	53.8415	52.2193	50.543	48.768	46.9116	45.3246	43.922	42.445	41.0508	39.7445	38.2313	37.0453	35.9854	34.7711	33.6824	32.5524	31.5722
2019-04-24	5	228.057	226.113	223.779	221.775	219.774	214.892	207.919	202.211	198.846	196.947	194.742	192.065	188.644	183.701	178.86	175.65	174.062	172.192	168.744	165.504	163.257	161.172	158.438	154.842	151.139	147.779	144.907	142.046	138.99	135.967	133.269	131.034	128.765	125.95	122.985	120.295	117.943	115.722	113.267	110.589	107.87	105.195	102.949	100.998	98.8885	96.7823	94.8594	93.1188
2019-04-26	4	102.411	100.081	97.1193	94.5914	92.8675	90.3673	87.0222	83.5616	80.3661	78.2319	76.5451	75.1672	73.8414	72.416	70.7763	69.053	67.9208	66.8067	65.1266	63.2994	61.5702	60.0653	58.5754	56.8482	55.1318	53.447	51.8044	50.245	48.7427	47.1184	45.5613	44.2464	42.8919	41.5117	40.0779	38.5805	37.2633	36.0642	34.8533	33.7272	32.655	31.3972	30.4218	29.5301	28.5091	27.6274	26.7028	25.9154
2019-04-26	5	139.668	137.851	135.516	133.257	131.371	127.811	122.624	118.055	114.864	112.637	110.382	108.288	106.324	103.447	100.203	97.6789	96.2347	94.7674	92.1295	89.3979	87.2232	85.2768	83.1042	80.4063	77.5895	74.9895	72.7968	70.7179	68.4937	66.0905	63.8379	62.0032	60.3684	58.3937	56.1874	54.0663	52.2032	50.5737	48.9747	47.3137	45.6379	43.8116	42.2947	41.1116	39.8105	38.4484	37.1316	36.0032
2019-04-29	4	110.728	108.257	105.11	102.433	100.644	97.9923	94.359	90.5583	87.0782	84.7569	82.9197	81.4122	79.9816	78.4007	76.5378	74.6218	73.413	72.2424	70.4262	68.4665	66.6545	65.0799	63.5089	61.6765	59.8426	58.038	56.2883	54.6161	52.9874	51.2337	49.5631	48.1582	46.7147	45.2431	43.6933	42.0649	40.6602	39.3982	38.0949	36.8805	35.6907	34.3465	33.3068	32.338	31.2429	30.2762	29.2842	28.4393
2019-04-30	5	127.144	125.505	123.369	121.269	119.504	116.327	111.665	107.483	104.507	102.378	100.28	98.3495	96.6053	94.0611	91.1453	88.7874	87.3821	86.0253	83.6421	81.0768	78.9842	77.1632	75.1453	72.6653	70.1084	67.7084	65.7	63.8274	61.7684	59.5516	57.4358	55.7421	54.2558	52.4747	50.4505	48.5147	46.7832	45.2705	43.8516	42.3874	40.8463	39.2305	37.8474	36.7589	35.6137	34.3958	33.2053	32.1421
2019-05-14	4	122.458	119.742	116.303	113.393	111.515	108.607	104.529	100.301	96.4798	93.9845	92.0266	90.4469	88.9479	87.2151	85.1337	83.0476	81.8392	80.6315	78.603	76.4011	74.4446	72.7544	71.0328	69.0354	67.0222	65.0609	63.1155	61.2638	59.4779	57.5671	55.7513	54.1953	52.5747	50.8991	49.1124	47.2642	45.6953	44.3097	42.8774	41.5138	40.1656	38.6333	37.4538	36.3998	35.1438	34.034	32.921	31.9393
2019-05-14	5	139.911	138.392	136.488	134.665	132.893	129.417	124.51	120.211	117.267	115.184	112.991	110.859	108.704	105.632	102.314	99.8312	98.2604	96.6344	94.0333	91.3281	89.1344	87.201	85.0125	82.2875	79.5052	76.9188	74.7094	72.5708	70.274	67.8604	65.5802	63.7188	62.0156	60.0812	57.8781	55.7729	53.9135	52.2375	50.6063	48.9542	47.2115	45.4677	43.8656	42.5906	41.351	39.974	38.6656	37.4271
2019-05-21	4	155	151.682	147.48	143.83	141.409	137.802	132.716	127.43	122.694	119.527	117.043	115.012	113.174	111.01	108.416	105.831	104.284	102.809	100.335	97.6151	95.1839	93.064	90.9278	88.4721	85.9359	83.4892	81.1066	78.8408	76.6105	74.2141	71.9374	69.9981	68.0404	65.9359	63.674	61.3379	59.3477	57.615	55.8155	54.1018	52.3704	50.4454	48.9316	47.6042	46.034	44.5667	43.1619	41.85
2019-05-21	5	135.519	134.128	132.415	130.751	128.934	125.547	120.984	117.028	114.357	112.418	110.284	108.176	106.013	103.024	99.9175	97.634	96.0103	94.3082	91.8381	89.2175	87.0505	85.0412	82.8134	80.201	77.4711	74.9608	72.7474	70.6021	68.3784	66.0577	63.8969	62.0423	60.3155	58.4856	56.4196	54.4093	52.5928	50.932	49.3371	47.7608	46.0918	44.4918	42.934	41.7021	40.5278	39.1629	37.9186	36.7134
2019-07-16	4	258.385	254.127	248.281	242.96	238.855	232.556	223.856	214.977	207.282	201.962	197.594	193.824	190.404	186.454	181.881	177.605	175.01	172.506	168.588	164.375	160.623	157.273	153.813	149.809	145.665	141.617	137.647	133.828	130.032	126.043	122.231	118.923	115.647	112.14	108.389	104.547	101.229	98.3204	95.3555	92.4183	89.4722	86.3569	83.7813	81.5096	78.9488	76.4684	74.1022	71.877
2019-07-16	5	116.534	115.24	113.64	112.071	110.471	107.606	103.68	100.332	98.0798	96.4404	94.683	92.9191	91.1128	88.6298	86.0266	84.0691	82.6585	81.2691	79.2043	76.9436	75.0266	73.316	71.4309	69.1989	66.9032	64.75	62.884	61.1404	59.3011	57.3383	55.4596	53.8734	52.4681	50.9468	49.2043	47.483	45.9032	44.4957	43.1702	41.8574	40.4745	39.1064	37.716	36.7032	35.7447	34.55	33.4628	32.4383
2019-07-30	4	212.044	208.117	202.984	198.418	195.133	190.324	183.664	176.73	170.58	166.378	162.954	160.029	157.377	154.339	150.77	147.305	145.217	143.358	140.461	137.325	134.496	132.021	129.486	126.487	123.357	120.266	117.184	114.21	111.277	108.125	105.107	102.529	99.9545	97.229	94.2999	91.2525	88.6296	86.3392	83.9606	81.6025	79.2222	76.6168	74.4792	72.6176	70.4974	68.4353	66.4432	64.6076
2019-07-30	5	137.879	135.876	133.54	131.467	129.515	125.871	120.924	116.824	114.232	112.524	110.668	108.666	106.4	103.304	100.191	97.9862	96.5798	95.1	92.8053	90.4543	88.567	86.8947	84.9468	82.5319	80.084	77.8021	75.8468	73.9574	71.9702	69.9106	67.9489	66.3074	64.8053	63.0968	61.1702	59.3021	57.6053	56.066	54.5372	52.9511	51.2702	49.6245	48.017	46.7809	45.5798	44.1564	42.8383	41.5957
2019-08-13	4	232.28	227.962	222.275	217.173	213.406	207.825	200.125	192.177	185.199	180.391	176.457	173.06	170.015	166.525	162.437	158.558	156.232	154.121	150.866	147.381	144.264	141.529	138.715	135.4	131.925	128.507	125.124	121.832	118.532	115.018	111.66	108.777	105.944	102.908	99.6825	96.3557	93.4643	90.9406	88.3424	85.7562	83.1262	80.3046	77.9618	75.9126	73.6029	71.3339	69.1776	67.1357
2019-08-13	5	80.0832	78.4874	76.5474	74.5368	72.9442	71.0432	68.4453	66.0389	64.1537	62.6621	61.3389	60.0926	59.1053	57.9274	56.6305	55.4263	54.3495	53.6168	52.5958	51.1989	49.8611	48.7379	47.6189	46.2979	44.9358	43.5705	42.4705	41.4747	40.3979	39.1705	37.9074	36.8337	36.0232	35.2032	34.1053	32.9453	31.8684	30.9295	30.1389	29.3905	28.6042	27.6968	26.7368	26.1747	25.6316	24.8442	24.1389	23.4442
2019-08-27	4	299.984	296.239	290.186	284.41	279.444	271.596	260.879	250.161	241.192	235.006	229.864	225.39	221.314	216.63	211.217	206.26	203.265	200.238	195.514	190.445	185.885	181.788	177.552	172.674	167.652	162.782	158.076	153.537	149.01	144.289	139.759	135.776	131.843	127.609	123.104	118.484	114.46	110.977	107.45	103.935	100.414	96.7629	93.7085	91.0131	88.0315	85.0919	82.3007	79.6457
2019-08-27	5	109.378	108.255	106.789	105.334	103.832	101.155	97.5106	94.4106	92.3181	90.8191	89.234	87.5574	85.8128	83.5064	81.1383	79.317	77.9723	76.6777	74.7936	72.6606	70.8245	69.1872	67.3968	65.267	63.0979	61.0457	59.2957	57.6734	55.9585	54.1543	52.4234	50.916	49.583	48.1989	46.5681	44.9564	43.484	42.116	40.8894	39.7	38.4351	37.15	35.8298	34.9298	34.0628	32.9319	31.9309	30.9309
2019-09-10	4	312.508	309.338	303.397	297.647	292.669	284.418	273.12	261.962	252.645	246.244	240.884	236.212	231.939	226.98	221.294	216.169	213.104	209.944	204.99	199.69	194.947	190.675	186.222	181.101	175.831	170.708	165.772	161.005	156.25	151.291	146.552	142.401	138.261	133.814	129.081	124.239	120.033	116.38	112.669	108.986	105.306	101.478	98.2887	95.4637	92.3206	89.2555	86.348	83.5843
2019-10-08	4	285.413	281.42	275.21	269.4	264.681	257.313	247.176	236.991	228.372	222.414	217.478	213.247	209.367	204.984	199.997	195.387	192.558	189.672	185.214	180.415	176.105	172.205	168.127	163.473	158.696	154.035	149.541	145.186	140.862	136.371	132.062	128.301	124.538	120.52	116.288	111.927	108.104	104.808	101.436	98.1236	94.8264	91.3878	88.513	85.9176	83.0729	80.3466	77.7064	75.2456
2019-10-08	5	124.196	122.881	121.209	119.623	118.085	114.945	110.52	106.806	104.416	102.836	101.122	99.2547	97.1442	94.24	91.3211	89.1547	87.7042	86.2863	83.9853	81.5568	79.5789	77.8105	75.7926	73.3442	70.8189	68.4547	66.4453	64.5716	62.5863	60.4768	58.4579	56.8	55.3211	53.6389	51.6916	49.8095	48.1147	46.6147	45.2137	43.8295	42.3158	40.7432	39.3316	38.2453	37.1547	35.9074	34.7421	33.6611
2019-10-22	4	273.656	269.443	263.284	257.558	252.943	245.893	236.258	226.513	218.195	212.458	207.713	203.636	199.922	195.721	191.015	186.663	183.939	181.211	176.996	172.458	168.336	164.643	160.801	156.359	151.836	147.386	143.107	138.971	134.857	130.574	126.456	122.871	119.297	115.48	111.459	107.326	103.685	100.534	97.318	94.141	90.9948	87.7356	84.9868	82.5035	79.8036	77.1865	74.659	72.3315
2018-11-01	Cold Station	14.4046	13.8783	13.4119	12.9947	12.5493	12.1003	11.6814	11.3166	11.0136	10.7112	10.413	10.1486	9.8685	9.65979	9.51675	9.41612	9.26667	9.0255	8.84858	8.70262	8.51742	8.30292	8.09092	7.88908	7.70858	7.52908	7.33754	7.14483	6.94983	6.76717	6.59037	6.38546	6.17008	5.97996	5.81313	5.65829	5.485	5.30275	5.1235	4.95008	4.81262	4.70237	4.557	4.37996	4.25517	4.16571	4.03125	3.88275
2019-02-19	Cold Station	10.6421	10.165	9.76629	9.42408	9.04575	8.68017	8.37458	8.12642	7.93379	7.72808	7.51588	7.33146	7.12067	6.97863	6.90587	6.87654	6.78313	6.59304	6.48304	6.41021	6.29267	6.14333	5.99825	5.86883	5.76121	5.65117	5.52383	5.39383	5.26392	5.14629	5.02858	4.87358	4.70667	4.56333	4.44362	4.33933	4.20812	4.06946	3.93337	3.79783	3.70337	3.6345	3.52421	3.37817	3.29062	3.23825	3.13488	3.01929
2019-03-04	Cold Station	11.0615	10.5839	10.1792	9.82717	9.44138	9.07717	8.77183	8.51742	8.31592	8.09996	7.87929	7.68842	7.47433	7.33325	7.25908	7.22417	7.12529	6.9315	6.81925	6.7425	6.61829	6.46237	6.31212	6.17775	6.06433	5.94771	5.81521	5.68083	5.54258	5.417	5.29217	5.13221	4.96221	4.8145	4.69229	4.58275	4.44554	4.30129	4.15838	4.01762	3.91913	3.84454	3.72708	3.57658	3.48354	3.42813	3.32071	3.19879
2019-04-04	Cold Station	11.7803	11.335	10.9583	10.6245	10.244	9.87596	9.56071	9.29392	9.08029	8.85433	8.62433	8.42442	8.20346	8.05317	7.96938	7.92583	7.82042	7.62175	7.50058	7.41212	7.27813	7.11421	6.95492	6.80942	6.68217	6.55288	6.40642	6.25742	6.10604	5.964	5.82487	5.65071	5.46629	5.30471	5.16546	5.03796	4.88842	4.73208	4.57642	4.42167	4.30775	4.21992	4.09296	3.93379	3.82779	3.76112	3.647	3.51517
2019-04-16	Cold Station	13.6906	13.2365	12.8407	12.4824	12.0775	11.6766	11.3137	10.9969	10.7342	10.4687	10.2064	9.97658	9.72942	9.55108	9.43292	9.35633	9.22954	9.01408	8.86596	8.74746	8.58717	8.39867	8.21529	8.04017	7.88021	7.71846	7.54425	7.36358	7.17837	7.00171	6.83242	6.63092	6.4205	6.23129	6.06271	5.90596	5.73137	5.54887	5.36967	5.19292	5.05433	4.93983	4.79133	4.61383	4.48417	4.39646	4.26592	4.11317
2019-05-04	Cold Station	57.2287	55.8212	54.4274	53.254	52.1161	50.5827	48.8222	47.2355	45.8919	44.7392	43.652	42.6301	41.6222	40.6037	39.6708	38.954	38.3878	37.6871	36.8505	36.0537	35.2805	34.4967	33.687	32.8027	31.9296	31.1088	30.2857	29.4416	28.5932	27.7617	26.9702	26.2	25.4185	24.6272	23.854	23.1013	22.3805	21.6883	21.0005	20.3182	19.6655	19.0462	18.4396	17.8323	17.2512	16.7205	16.1848	15.621
2019-05-26	Cold Station	47.7732	46.5225	45.3213	44.2666	43.2941	42.1001	40.74	39.4822	38.3989	37.4798	36.62	35.8074	35.025	34.2595	33.5267	32.9234	32.4212	31.8203	31.1164	30.4235	29.7386	29.0549	28.3638	27.6101	26.8651	26.1712	25.4802	24.776	24.0741	23.3813	22.724	22.0829	21.4419	20.7936	20.1543	19.536	18.9427	18.3739	17.8094	17.2476	16.7085	16.1949	15.6947	15.1922	14.7087	14.2742	13.831	13.3602
2019-06-05	Cold Station	60.7443	59.3939	58.2098	57.2342	56.1555	54.6016	52.7786	51.166	49.8344	48.686	47.5814	46.5117	45.461	44.3735	43.3532	42.584	41.9928	41.2457	40.3177	39.4168	38.542	37.6625	36.7594	35.7654	34.7766	33.8598	32.9625	32.0525	31.1414	30.243	29.3909	28.5695	27.7453	26.895	26.0519	25.2348	24.4565	23.7188	22.9822	22.2474	21.5288	20.8406	20.1954	19.5551	18.9161	18.3308	17.757	17.1503
2019-06-11	Cold Station	70.4328	69.54	68.701	68.3157	67.5306	65.6969	63.5148	61.6951	60.2337	58.984	57.6954	56.4083	55.0494	53.6008	52.2984	51.409	50.8199	49.9671	48.8182	47.7446	46.733	45.6928	44.5834	43.341	42.136	41.0352	39.9536	38.8571	37.7553	36.675	35.654	34.6684	33.6655	32.6254	31.5939	30.5906	29.6435	28.7426	27.8311	26.9269	26.0502	25.2022	24.4132	23.6343	22.8455	22.1176	21.4195	20.684
2019-06-17	Cold Station	43.2048	42.0552	40.9302	39.9379	39.045	37.9871	36.7728	35.6508	34.6834	33.8562	33.0952	32.3872	31.7051	31.0327	30.3862	29.8322	29.3759	28.844	28.2054	27.5695	26.9421	26.3177	25.6898	25.0041	24.3138	23.6703	23.0385	22.4013	21.7612	21.1266	20.5272	19.9503	19.3755	18.7927	18.2175	17.6601	17.127	16.6225	16.1179	15.6108	15.1269	14.6676	14.2228	13.774	13.3395	12.9509	12.5566	12.1356
2019-07-01	Cold Station	65.0808	63.7966	62.7002	61.9624	60.9554	59.2514	57.2782	55.5638	54.1598	52.9537	51.7688	50.61	49.4434	48.2318	47.1013	46.2631	45.6556	44.8607	43.8441	42.843	41.887	40.9358	39.9293	38.8275	37.7364	36.7332	35.7522	34.7569	33.7684	32.7949	31.8713	30.9821	30.0808	29.1566	28.2404	27.3485	26.5085	25.712	24.9036	24.1004	23.3268	22.579	21.8787	21.1895	20.4963	19.854	19.2301	18.5779
2019-07-07	Cold Station	64.4518	63.2313	62.1058	61.2259	60.1752	58.5341	56.6186	54.9227	53.5082	52.2892	51.1088	49.9952	48.855	47.665	46.5437	45.7046	45.126	44.3695	43.365	42.3838	41.4509	40.5212	39.5464	38.4626	37.3904	36.4125	35.4623	34.493	33.5174	32.5545	31.6479	30.7842	29.9088	29.0046	28.1038	27.2265	26.4025	25.6188	24.827	24.0343	23.2703	22.5364	21.8411	21.1559	20.4634	19.8276	19.2181	18.5733
2019-07-12	Cold Station	39.1459	38.0908	37.0668	36.1533	35.3305	34.3805	33.3002	32.3039	31.4404	30.6892	29.9985	29.3613	28.7475	28.1569	27.5957	27.1101	26.6964	26.2109	25.6502	25.0897	24.5252	23.9661	23.4067	22.799	22.188	21.6166	21.054	20.4831	19.9144	19.3512	18.8166	18.2986	17.7822	17.2595	16.7503	16.2591	15.7846	15.3332	14.8782	14.4252	13.9983	13.5912	13.1952	12.7918	12.4023	12.0625	11.7123	11.3316
2019-07-15	Cold Station	41.1539	40.0351	38.9645	38.0094	37.144	36.1331	34.9803	33.9195	33.0032	32.2105	31.476	30.795	30.1427	29.5196	28.9283	28.4168	27.9839	27.4776	26.8896	26.3094	25.7231	25.1333	24.5476	23.914	23.2779	22.6788	22.0877	21.4928	20.9005	20.3143	19.7562	19.2125	18.669	18.1229	17.5885	17.0701	16.5693	16.0912	15.6159	15.1384	14.685	14.252	13.831	13.4067	12.9947	12.6323	12.2589	11.8558
2019-07-22	Cold Station	51.4121	50.1243	48.8538	47.7837	46.7819	45.5153	44.0371	42.6784	41.5179	40.5333	39.6171	38.759	37.937	37.1159	36.3091	35.647	35.1401	34.5343	33.784	33.0422	32.314	31.5873	30.8533	30.0446	29.2287	28.466	27.7285	26.9786	26.2188	25.4728	24.7691	24.094	23.4197	22.7296	22.0452	21.3771	20.7442	20.1452	19.5458	18.9433	18.3619	17.8049	17.2747	16.7496	16.223	15.7456	15.2788	14.7791
2019-07-29	Cold Station	29.9048	29.0922	28.302	27.5803	26.9194	26.1945	25.3938	24.6513	24.0063	23.4385	22.9142	22.4319	21.9637	21.5371	21.1453	20.8028	20.4891	20.1127	19.7083	19.3096	18.8961	18.4794	18.063	17.6215	17.1838	16.7659	16.3502	15.9333	15.514	15.0982	14.7048	14.311	13.9151	13.5235	13.1455	12.7822	12.4261	12.0809	11.7357	11.3925	11.074	10.7755	10.4771	10.164	9.87288	9.62479	9.35775	9.06321
2019-08-05	Cold Station	26.7184	25.9845	25.2877	24.6503	24.0423	23.3906	22.6875	22.0388	21.4758	20.9679	20.4956	20.0647	19.6444	19.2732	18.9408	18.657	18.3809	18.0344	17.6819	17.3427	16.9808	16.6079	16.2386	15.8495	15.4637	15.0979	14.7328	14.3615	13.9903	13.6254	13.2779	12.9272	12.569	12.2204	11.8879	11.5703	11.2544	10.9444	10.6348	10.3269	10.0497	9.79133	9.52554	9.23783	8.976	8.76917	8.53571	8.27037
2019-08-20	Cold Station	31.4097	30.542	29.6979	28.9313	28.2409	27.474	26.6097	25.8074	25.1142	24.5094	23.9585	23.4528	22.9681	22.5195	22.1	21.7321	21.4085	21.03	20.6125	20.1997	19.7768	19.3535	18.9339	18.4805	18.0221	17.5877	17.1596	16.7245	16.2849	15.8491	15.4369	15.0292	14.6216	14.2135	13.8152	13.4302	13.0517	12.6903	12.3338	11.9717	11.6322	11.3159	10.9975	10.6709	10.3596	10.0955	9.81325	9.49821
[truncated: 159 more columns]
